# Supplementary material for: Identification of asporin as a HER3 ligand exposes a therapeutic vulnerability in prostate cancer
Source: JCI Insight. 2025 Aug 22;10(16):e187151. doi: 10.1172/jci.insight.187151 (PMC12406728; doi:10.1172/jci.insight.187151)
Supplement: Supporting data values [file jciinsight-10-187151-s059.xlsx]

## Sheet: KEY
Figure	Title	Notes
1B	DEG 12 hr LNCaP ASPN
1C	DEG 24 hr LNCaP ASPN
1D	DEG 12 hr MyC-CaP ASPN
1E	DEG 24 hr MyC-CaP ASPN
1F (L12)	Oncogenic Signatures 12 hr LNCaP ASPN	only overlapping pathways graphed; full signatures are observed in S1C
1F (M12)	Oncogenic Signatures 12 hr MyC-CaP ASPN	only overlapping pathways graphed; full signatures are observed in S1D
1G (L24)	Oncogenic Signatures 24 hr LNCaP ASPN	only overlapping pathways graphed; full signatures are observed in S1E
1G (M24)	Oncogenic Signatures 24 hr MyC-CaP ASPN	only overlapping pathways graphed; full signatures are observed in S1F
2B	LNCaP+ASPN western quantifications
2D	MyC-CaP+ASPN western quantifications
3B	LNCaP+NRG1 western quantifications
3D	MyC-CaP+NRG1 western quantifications
3E (L12)	DEG 12 hr LNCaP NRG1
3E (L24)	DEG 24 hr LNCaP NRG1
3F (L12)	DEG 12 hr MyC-CaP NRG1
3F (L24)	DEG 24 hr MyC-CaP NRG1
3G (L12)	Oncogenic Signatures 12 hr LNCaP NRG1	only top 20 overlapping pathways graphed; full signatures are observed in S3A
3G (M12)	Oncogenic Signatures 12 hr MyC-CaP NRG1	only top 20 overlapping pathways graphed; full signatures are observed in S3A
3H (L24)	Oncogenic Signatures 24 hr LNCaP NRG1	only top 20 overlapping pathways graphed; full signatures are observed in S3C
3H (M24)	Oncogenic Signatures 24 hr MyC-CaP NRG1	only top 20 overlapping pathways graphed; full signatures are observed in S3C
4E	Graph values for PLA quantification
5B	LNCaP HER3 TKD ASPN western quantification
5D	LNCaP HER2 KO ASPN western quantification
6B	LNCaP Tucatinib ASPN western quantification
6D	PC3 Tucatinib ASPN western quantification
7B	LNCaP Scratch Assay graph values
7D	PC3 Scratch Assay graph values
7F	DU145 scratch assay values
8B	HER2 H-Score according to Androgen Responsiveness
8C	HER2 H-Score comparing bone and soft tissue metastases
8E	HER3 H-Score according to Androgen Responsiveness
8F	HER3 H-Score comparing bone and soft tissue metastases
8H	ASPN and NRG1 H-Score in stroma cells according to Androgen Responsiveness
8I	ASPN and NRG1 H-Score in stroma cells comparing bone and and soft tissue metastases
8K	Percent positive HER2/HER3/ASPN according to androgen responsiveness
8L	Percent positive HER2/HER3/ASPN comparing bone and soft tissue metastases
8M	NRG1 H-Score in Cancer Cells according to androgen responsiveness
8N	NRG1 H-Score in Cancer Cells comparing bone and soft tissue metastases
9A	Tucatinib, T-DXd and P-DXd titration graph values and IC50 graphs for all cell lines
9B	ErbB protein expression LNCaP Parental/EnzaR, VCaP Parental/EnzaR
9C (L)	Oncogenic Signatures LNCaP
9C (V)	Oncogenic Signatures VCaP
10B	Vehicle vs T-DXd vs P-DXd mouse body weight graph values
10C	Vehicle vs T-DXd vs P-DXd tumor volume graph values
10D	Change in tumor volume values pre and post treatment
10G	Vehicle vs T-DXd vs P-DXd Tumor weight graph values
10I	HER2, HER3 and ASPN IHC H-Score graph values
10J (T-DXd)	Top altered hallmark signatures in T-DXd vs PBS	only top 10 overlapping pathways graphed; full signatures in S9O
10J (P-DXd)	Top altered hallmark signatures in P-DXd vs PBS	only top 10 overlapping pathways graphed; full signatures in S9P
S1C	Oncogenic Signatures 12 hr LNCaP ASPN
S1D	Oncogenic Signatures 12 hr MyC-CaP ASPN
S1E	Oncogenic Signatures 24 hr LNCaP ASPN
S1F	Oncogenic Signatures 24 hr MyC-CaP ASPN
S2D	PC3 + ASPN western quantification
S2N	PC3 + CAF CM western quantification
S3A (L12)	Oncogenic Signatures 12 hr LNCaP NRG1
S3A (M12)	Oncogenic Signatures 12 hr MyC-CaP NRG1
S3B	Overlapping Oncogenic Signatures 12 hr LNCaP/MyC-CaP ASPN and NRG1	only overlapping pathways graphed; pathways highlighted in red
S3C (L24)	Oncogenic Signatures 24 hr LNCaP NRG1
S3C (M24)	Oncogenic Signatures 24 hr MyC-CaP NRG1
S3D	Overlapping Oncogenic Signatures 24 hr LNCaP/MyC-CaP ASPN and NRG1	only overlapping pathways graphed; pathways highlighted in red
S5D	LNCaP HER2 KO ASPN western quantifications
S7A	Trastuzumab titration graph valuesand IC50 graphs for all cell lines
S7B	Pertuzumab titration graph valuesand IC50 graphs for all cell lines
S7C	Disitamab titration graph valuesand IC50 graphs for all cell lines
S7D	Patritumab titration graph valuesand IC50 graphs for all cell lines
S7E	DV titration graph values and IC50 graphs for all cell lines
S8A	Tucatinib + ASPN graph values
S8B	T-DXd + ASPN graph values
S8C	DV + ASPN graph values
S8D	P-DXd + ASPN graph values
S8EF	DEG LNCaP Parental vs. LNCaP EnzaR
S8GH	DEG VCaP Parental vs. VCaP EnzaR
S9D	Vehicle vs T-DXd tumor volume graph values
S9E	Vehicle vs T-DXd mouse body weight graph values
S9F	Change in tumor volume values pre and post treatment
S9H	Vehicle vs T-DXd Tumor weight graph values
S9L	Xenograft HER2 H-score graph values
S9M	Xenograft HER3 H-score graph values
S9N	Xenograft ASPN H-score graph values
S9O	Top altered hallmark signatures in T-DXd vs PBS
S9P	Top altered hallmark signatures in P-DXd vs PBS

## Sheet: 1B
Figure 1B	LNCaP
Gene	comparisonName	Feature_gene_name	baseMean	log2FoldChange	lfcSE	stat	pvalue	padj	FoldChange
ENSG00000230373.8	ASPN_12hr_vs_0hr	GOLGA6L5P	101.19	0.958395	0.304516	3.14727	0.001648	0.0174256	1.94315
ENSG00000007968.7	ASPN_12hr_vs_0hr	E2F2	203.291	0.948345	0.244733	3.87502	0.000106617	0.00219222	1.92966
ENSG00000141854.9	ASPN_12hr_vs_0hr	MISP3	118.788	0.946908	0.268632	3.52493	0.0004236	0.00633957	1.92774
ENSG00000232931.6	ASPN_12hr_vs_0hr	LINC00342	102.167	0.924927	0.273297	3.38433	0.000713534	0.00946565	1.89859
ENSG00000254739.1	ASPN_12hr_vs_0hr	RP13-46H24.1	90.3592	0.919399	0.331605	2.77257	0.00556148	0.0427437	1.89133
ENSG00000276043.5	ASPN_12hr_vs_0hr	UHRF1	1517.54	0.907904	0.0861035	10.5443	5.39543004721487e-26	2.44934539376731e-22	1.87632
ENSG00000185567.7	ASPN_12hr_vs_0hr	AHNAK2	470.131	0.891482	0.133259	6.68983	2.23422657622117e-11	4.28562418895157e-09	1.85508
ENSG00000133069.17	ASPN_12hr_vs_0hr	TMCC2	253.027	0.885636	0.194498	4.55345	5.27740980524043e-06	0.00018429	1.84758
ENSG00000247011.2	ASPN_12hr_vs_0hr	RP11-700H6.1	197.377	0.862273	0.19724	4.37169	1.23290486300645e-05	0.000370661	1.8179
ENSG00000108924.14	ASPN_12hr_vs_0hr	HLF	540.049	0.848629	0.141233	6.00872	1.869887787655e-09	1.95892321385181e-07	1.80079
ENSG00000262877.5	ASPN_12hr_vs_0hr	RP11-1055B8.4	108.971	0.839319	0.283551	2.96003	0.00307613	0.0277334	1.78921
ENSG00000240731.1	ASPN_12hr_vs_0hr	RP5-890O3.9	140.267	0.836977	0.246767	3.39177	0.000694428	0.00923576	1.7863
ENSG00000102879.16	ASPN_12hr_vs_0hr	CORO1A	186.542	0.803786	0.213792	3.75967	0.000170138	0.00321683	1.74568
ENSG00000158286.13	ASPN_12hr_vs_0hr	RNF207	191.693	0.794354	0.216766	3.66456	0.000247762	0.00427122	1.7343
ENSG00000125148.7	ASPN_12hr_vs_0hr	MT2A	2997.21	0.793027	0.0848443	9.34686	9.02898075038068e-21	1.75665269770621e-17	1.73271
ENSG00000131153.9	ASPN_12hr_vs_0hr	GINS2	872.455	0.774693	0.1211	6.39713	1.58328586857982e-10	2.3958633604654e-08	1.71083
ENSG00000152128.13	ASPN_12hr_vs_0hr	TMEM163	150.8	0.770013	0.234825	3.2791	0.00104139	0.0124519	1.70528
ENSG00000160447.7	ASPN_12hr_vs_0hr	PKN3	128.482	0.764096	0.274385	2.78476	0.00535681	0.0415386	1.69831
ENSG00000138623.10	ASPN_12hr_vs_0hr	SEMA7A	140.629	0.758115	0.238315	3.18114	0.00146696	0.0160987	1.69128
ENSG00000143816.8	ASPN_12hr_vs_0hr	WNT9A	154.026	0.7573	0.275352	2.7503	0.00595405	0.0448996	1.69032
ENSG00000136098.17	ASPN_12hr_vs_0hr	NEK3	169.736	0.752439	0.233009	3.22923	0.00124125	0.0140989	1.68464
ENSG00000163704.12	ASPN_12hr_vs_0hr	PRRT3	564.294	0.748496	0.121237	6.17381	6.6662393842386e-10	8.10602805124513e-08	1.68004
ENSG00000183569.18	ASPN_12hr_vs_0hr	SERHL2	114.414	0.743351	0.260921	2.84895	0.00438642	0.0357502	1.67406
ENSG00000065328.17	ASPN_12hr_vs_0hr	MCM10	1088.87	0.730717	0.122727	5.95399	2.61679930036931e-09	2.65956639341266e-07	1.65946
ENSG00000224858.5	ASPN_12hr_vs_0hr	RPL29P11	137.014	0.728273	0.249993	2.91317	0.00357781	0.0308295	1.65665
ENSG00000165244.7	ASPN_12hr_vs_0hr	ZNF367	734.837	0.726711	0.13471	5.39464	6.86602204376246e-08	4.5837428536275e-06	1.65486
ENSG00000092853.14	ASPN_12hr_vs_0hr	CLSPN	766.754	0.725961	0.110258	6.58422	4.5726593573563e-11	7.88291744149815e-09	1.654
ENSG00000084710.14	ASPN_12hr_vs_0hr	EFR3B	161.634	0.722086	0.23378	3.08874	0.00201005	0.0201914	1.64957
ENSG00000125144.14	ASPN_12hr_vs_0hr	MT1G	2095.31	0.720431	0.0793561	9.07845	1.10132862478914e-19	1.66655494900037e-16	1.64767
ENSG00000263528.8	ASPN_12hr_vs_0hr	IKBKE	238.042	0.717036	0.188989	3.79405	0.000148207	0.00285493	1.6438
ENSG00000175305.18	ASPN_12hr_vs_0hr	CCNE2	480.331	0.707615	0.162041	4.3669	1.260233852202e-05	0.000377212	1.6331
ENSG00000116254.18	ASPN_12hr_vs_0hr	CHD5	200.348	0.705634	0.223944	3.15094	0.00162744	0.0172794	1.63086
ENSG00000188064.10	ASPN_12hr_vs_0hr	WNT7B	1840.87	0.699758	0.0785746	8.90565	5.30750156305402e-19	6.57116943520297e-16	1.62423
ENSG00000121753.13	ASPN_12hr_vs_0hr	ADGRB2	279.992	0.685038	0.171364	3.99757	6.39962313825514e-05	0.00145019	1.60774
ENSG00000124942.14	ASPN_12hr_vs_0hr	AHNAK	3484.93	0.677228	0.0959097	7.0611	1.65188410456960e-12	5.11295673184851e-10	1.59906
ENSG00000112759.19	ASPN_12hr_vs_0hr	SLC29A1	823.518	0.673934	0.107545	6.26654	3.69158777172875e-10	5.02757338631738e-08	1.59542
ENSG00000125508.4	ASPN_12hr_vs_0hr	SRMS	1346.34	0.670344	0.105234	6.37005	1.88964965653217e-10	2.74784218654794e-08	1.59145
ENSG00000162073.14	ASPN_12hr_vs_0hr	PAQR4	475.242	0.669704	0.151604	4.41747	9.98638440245372e-06	0.000312777	1.59075
ENSG00000005884.18	ASPN_12hr_vs_0hr	ITGA3	563.679	0.662304	0.143702	4.60887	4.04868336451157e-06	0.000147431	1.58261
ENSG00000142733.17	ASPN_12hr_vs_0hr	MAP3K6	863.382	0.659801	0.112025	5.88976	3.86750548405505e-09	3.78932066096013e-07	1.57986
ENSG00000126215.14	ASPN_12hr_vs_0hr	XRCC3	772.058	0.659755	0.122343	5.39268	6.94158502699822e-08	4.61158275525311e-06	1.57981
ENSG00000118096.10	ASPN_12hr_vs_0hr	IFT46	1404.68	0.654354	0.0887334	7.37437	1.65120527772217e-13	5.93070631837632e-11	1.57391
ENSG00000100297.16	ASPN_12hr_vs_0hr	MCM5	2655.91	0.652412	0.0870768	7.49238	6.76382915820875e-14	2.70931145016603e-11	1.57179
ENSG00000258315.5	ASPN_12hr_vs_0hr	C17orf49	149.821	0.651002	0.225946	2.88123	0.0039613	0.0330367	1.57026
ENSG00000162591.16	ASPN_12hr_vs_0hr	MEGF6	170.338	0.64791	0.2197	2.94907	0.00318734	0.0284645	1.5669
ENSG00000167653.5	ASPN_12hr_vs_0hr	PSCA	215.782	0.647534	0.187901	3.44614	0.000568647	0.00793878	1.56649
ENSG00000189057.11	ASPN_12hr_vs_0hr	FAM111B	1526.73	0.647094	0.222095	2.91359	0.00357303	0.0308295	1.56601
ENSG00000237686.7	ASPN_12hr_vs_0hr	SCIRT	236.956	0.642044	0.189008	3.39691	0.000681524	0.00909968	1.56054
ENSG00000137877.10	ASPN_12hr_vs_0hr	SPTBN5	584.475	0.640627	0.128143	4.99932	5.75314849193553e-07	2.70179756247138e-05	1.55901
ENSG00000100422.14	ASPN_12hr_vs_0hr	CERK	429.352	0.63781	0.147275	4.33073	1.48613940982432e-05	0.000428808	1.55597
ENSG00000101213.7	ASPN_12hr_vs_0hr	PTK6	210.575	0.630445	0.201924	3.1222	0.00179508	0.0186335	1.54804
ENSG00000286699.1	ASPN_12hr_vs_0hr	RP11-454H13.8	181.395	0.625988	0.217257	2.88132	0.00396016	0.0330367	1.54327
ENSG00000064655.19	ASPN_12hr_vs_0hr	EYA2	141.671	0.619998	0.228999	2.70743	0.0067807	0.0488864	1.53687
ENSG00000143382.16	ASPN_12hr_vs_0hr	ADAMTSL4	290.216	0.610126	0.163787	3.72511	0.000195227	0.00358328	1.52639
ENSG00000102870.6	ASPN_12hr_vs_0hr	ZNF629	2783.98	0.60568	0.0674038	8.98583	2.5678016226494e-19	3.49708902988622e-16	1.5217
ENSG00000051180.17	ASPN_12hr_vs_0hr	RAD51	385.029	0.605028	0.164941	3.66814	0.000244322	0.00422798	1.52101
ENSG00000146205.14	ASPN_12hr_vs_0hr	ANO7	415.139	0.602382	0.187786	3.20781	0.00133751	0.0150046	1.51822
ENSG00000111077.18	ASPN_12hr_vs_0hr	TNS2	1490.39	0.602176	0.0913116	6.59474	4.2600469279027e-11	7.43815116809062e-09	1.518
ENSG00000104738.18	ASPN_12hr_vs_0hr	MCM4	5109.6	0.601637	0.0898151	6.69862	2.10398533776084e-11	4.0934537592807e-09	1.51744
ENSG00000185924.7	ASPN_12hr_vs_0hr	RTN4RL1	347.254	0.593644	0.172806	3.43533	0.000591838	0.0081913	1.50905
ENSG00000077782.22	ASPN_12hr_vs_0hr	FGFR1	704.313	0.590609	0.111263	5.30824	1.10689411512718e-07	6.69990709062984e-06	1.50588
ENSG00000140941.14	ASPN_12hr_vs_0hr	MAP1LC3B	6335.78	-0.587976	0.072543	-8.10521	5.26561028535654e-16	3.25965211255776e-13	0.665276
ENSG00000126500.4	ASPN_12hr_vs_0hr	FLRT1	361.876	-0.5906	0.150602	-3.92159	8.79665249777105e-05	0.00187777	0.664067
ENSG00000188760.11	ASPN_12hr_vs_0hr	TMEM198	223.021	-0.592744	0.188607	-3.14275	0.00167368	0.0176324	0.663081
ENSG00000151012.13	ASPN_12hr_vs_0hr	SLC7A11	44307.3	-0.593769	0.0744632	-7.974	1.53621938318103e-15	8.71740490814268e-13	0.662609
ENSG00000149231.16	ASPN_12hr_vs_0hr	CCDC82	264.544	-0.594544	0.180999	-3.2848	0.00102056	0.0122783	0.662254
ENSG00000196470.12	ASPN_12hr_vs_0hr	SIAH1	2257.02	-0.594699	0.0969144	-6.13633	8.44477834407452e-10	1.00008205450392e-07	0.662183
ENSG00000215559.8	ASPN_12hr_vs_0hr	ANKRD20A11P	224.31	-0.600821	0.199823	-3.00676	0.00264047	0.0247492	0.659379
ENSG00000010810.17	ASPN_12hr_vs_0hr	FYN	564.433	-0.61077	0.133299	-4.58196	4.60647354037222e-06	0.000165094	0.654847
ENSG00000170689.10	ASPN_12hr_vs_0hr	HOXB9	212.354	-0.62516	0.220831	-2.83095	0.00464105	0.037356	0.648348
ENSG00000153233.13	ASPN_12hr_vs_0hr	PTPRR	621.193	-0.627936	0.138497	-4.53392	5.78988176705812e-06	0.000199626	0.647102
ENSG00000151743.11	ASPN_12hr_vs_0hr	AMN1	467.016	-0.628412	0.148264	-4.23848	2.25040000969467e-05	0.00061174	0.646888
ENSG00000286162.2	ASPN_12hr_vs_0hr	RP11-574F11.4	180.126	-0.629839	0.208899	-3.01504	0.00256949	0.0241837	0.646248
ENSG00000184564.11	ASPN_12hr_vs_0hr	SLITRK6	1207.86	-0.631109	0.102578	-6.1525	7.62688992589457e-10	9.11145735971562e-08	0.64568
ENSG00000185483.12	ASPN_12hr_vs_0hr	ROR1	785.332	-0.631163	0.104603	-6.03388	1.60072787254291e-09	1.75808974969048e-07	0.645656
ENSG00000116717.13	ASPN_12hr_vs_0hr	GADD45A	2394.54	-0.632444	0.0900994	-7.01941	2.22812237255289e-12	6.48545963638587e-10	0.645083
ENSG00000259345.7	ASPN_12hr_vs_0hr	RP11-624L4.1	240.078	-0.632791	0.187077	-3.38251	0.000718259	0.00950628	0.644928
ENSG00000112276.14	ASPN_12hr_vs_0hr	BVES	561.378	-0.638189	0.127108	-5.02084	5.14458241523362e-07	2.4583883478269e-05	0.642519
ENSG00000155961.5	ASPN_12hr_vs_0hr	RAB39B	2775.38	-0.64023	0.0731284	-8.75486	2.04349866207598e-18	2.14080063683175e-15	0.641611
ENSG00000189056.15	ASPN_12hr_vs_0hr	RELN	2763.74	-0.643217	0.0975134	-6.5962	4.21838646301092e-11	7.43815116809062e-09	0.640283
ENSG00000163071.11	ASPN_12hr_vs_0hr	SPATA18	1013.03	-0.645172	0.0977536	-6.59998	4.11220296895869e-11	7.36895950450636e-09	0.639417
ENSG00000280173.1	ASPN_12hr_vs_0hr	RP11-447D11.3	199.199	-0.654375	0.204635	-3.19777	0.00138495	0.0153471	0.635351
ENSG00000238117.1	ASPN_12hr_vs_0hr	AP004372.1	197.497	-0.654938	0.209302	-3.12915	0.00175313	0.0182537	0.635103
ENSG00000225258.1	ASPN_12hr_vs_0hr	AC009478.1	120.704	-0.664726	0.244466	-2.7191	0.00654606	0.0479305	0.630809
ENSG00000164867.11	ASPN_12hr_vs_0hr	NOS3	206.232	-0.669435	0.19005	-3.52241	0.00042764	0.006386	0.628753
ENSG00000198842.10	ASPN_12hr_vs_0hr	STYXL2	1436.82	-0.670311	0.089156	-7.51841	5.54448900379595e-14	2.35969986695928e-11	0.628371
ENSG00000163467.12	ASPN_12hr_vs_0hr	TSACC	167.861	-0.690581	0.20883	-3.30691	0.000943319	0.0115739	0.619604
ENSG00000127152.18	ASPN_12hr_vs_0hr	BCL11B	837.144	-0.69765	0.127095	-5.4892	4.03754239515695e-08	2.95630590750766e-06	0.616576
ENSG00000260916.8	ASPN_12hr_vs_0hr	CCPG1	1312.54	-0.707898	0.0955777	-7.40652	1.2965434945942e-13	5.04503595796528e-11	0.612211
ENSG00000168032.10	ASPN_12hr_vs_0hr	ENTPD3	333.568	-0.708299	0.182797	-3.87478	0.000106722	0.00219222	0.612041
ENSG00000091879.14	ASPN_12hr_vs_0hr	ANGPT2	542.275	-0.711357	0.130164	-5.46509	4.62676168062114e-08	3.24803439837007e-06	0.610745
ENSG00000111885.7	ASPN_12hr_vs_0hr	MAN1A1	2240.42	-0.721703	0.10408	-6.93413	4.08723303443195e-12	1.05026465464017e-09	0.606381
ENSG00000198756.12	ASPN_12hr_vs_0hr	COLGALT2	164.823	-0.724339	0.238912	-3.03182	0.00243081	0.023102	0.605274
ENSG00000162981.14	ASPN_12hr_vs_0hr	LRATD1	599.217	-0.727583	0.124255	-5.85556	4.75415674630758e-09	4.40454834884102e-07	0.603915
ENSG00000112183.15	ASPN_12hr_vs_0hr	RBM24	657.961	-0.73193	0.12313	-5.94438	2.77497744416478e-09	2.77885425088825e-07	0.602098
ENSG00000066468.24	ASPN_12hr_vs_0hr	FGFR2	321.549	-0.734195	0.17359	-4.22949	2.342264293651e-05	0.000631669	0.601154
ENSG00000225532.1	ASPN_12hr_vs_0hr	XX-C2158C6.3	140.431	-0.737584	0.230602	-3.19851	0.00138138	0.0153325	0.599743
ENSG00000280355.1	ASPN_12hr_vs_0hr	RP11-119F19.5	112.436	-0.738508	0.261398	-2.82522	0.0047248	0.0378067	0.599359
ENSG00000135842.17	ASPN_12hr_vs_0hr	NIBAN1	5994.55	-0.744765	0.0807568	-9.22232	2.90747578801184e-20	4.94961409461665e-17	0.596765
ENSG00000113580.15	ASPN_12hr_vs_0hr	NR3C1	139.82	-0.746853	0.243458	-3.06769	0.00215721	0.0211817	0.595902
ENSG00000166670.10	ASPN_12hr_vs_0hr	MMP10	124.591	-0.754114	0.245659	-3.06976	0.00214231	0.0210733	0.592911
ENSG00000214814.7	ASPN_12hr_vs_0hr	FER1L6	284.269	-0.767458	0.161333	-4.75699	1.96500067522299e-06	7.77946052205287e-05	0.587451
ENSG00000103888.17	ASPN_12hr_vs_0hr	CEMIP	330.412	-0.7766	0.173202	-4.48377	7.33360650104477e-06	0.000241831	0.583741
ENSG00000187720.14	ASPN_12hr_vs_0hr	THSD4	297.279	-0.790428	0.156792	-5.04125	4.62508901092376e-07	2.25767337776956e-05	0.578173
ENSG00000091986.16	ASPN_12hr_vs_0hr	CCDC80	157.719	-0.79043	0.218073	-3.62461	0.000289394	0.00477149	0.578172
ENSG00000221963.6	ASPN_12hr_vs_0hr	APOL6	153.344	-0.802241	0.228135	-3.51652	0.000437248	0.00650806	0.573458
ENSG00000229017.7	ASPN_12hr_vs_0hr	LINC01277	115.517	-0.832488	0.275191	-3.02513	0.00248525	0.0234883	0.56156
ENSG00000131711.15	ASPN_12hr_vs_0hr	MAP1B	10676.7	-0.836365	0.0806395	-10.3717	3.33683364325137e-25	1.13610843468601e-21	0.560053
ENSG00000132837.15	ASPN_12hr_vs_0hr	DMGDH	454.62	-0.837315	0.147177	-5.68919	1.27643390192782e-08	1.08648458189718e-06	0.559684
ENSG00000158079.16	ASPN_12hr_vs_0hr	PTPDC1	3759.75	-0.83869	0.0818861	-10.2422	1.28346087529766e-24	3.49589073213575e-21	0.559151
ENSG00000123329.20	ASPN_12hr_vs_0hr	ARHGAP9	143.203	-0.852473	0.232794	-3.66191	0.000250338	0.00430473	0.553834
ENSG00000196352.16	ASPN_12hr_vs_0hr	CD55	320.693	-0.860943	0.178309	-4.82838	1.37646241083199e-06	5.62944191385013e-05	0.550593
ENSG00000073146.16	ASPN_12hr_vs_0hr	MOV10L1	198.95	-0.867618	0.217937	-3.98105	6.86112852183233e-05	0.0015394	0.548051
ENSG00000283000.2	ASPN_12hr_vs_0hr	LINC02635	116.862	-0.890608	0.247045	-3.60504	0.000312101	0.00507826	0.539387
ENSG00000175175.6	ASPN_12hr_vs_0hr	PPM1E	696.066	-0.898782	0.108861	-8.25621	1.50372993901536e-16	1.07785779155001e-13	0.536339
ENSG00000188451.8	ASPN_12hr_vs_0hr	SRP72P2	102.5	-0.904779	0.295632	-3.06049	0.00220973	0.0215375	0.534115
ENSG00000092295.12	ASPN_12hr_vs_0hr	TGM1	384.363	-0.907784	0.16745	-5.42124	5.91883485806513e-08	4.01037870308403e-06	0.533003
ENSG00000105550.10	ASPN_12hr_vs_0hr	FGF21	332.924	-0.916274	0.150953	-6.06992	1.27970538992843e-09	1.42854981192093e-07	0.529876
ENSG00000267259.1	ASPN_12hr_vs_0hr	ERVE-1	427.428	-0.943313	0.144567	-6.52511	6.79534065210296e-11	1.12860663830476e-08	0.520037
ENSG00000137745.12	ASPN_12hr_vs_0hr	MMP13	115.541	-0.962625	0.267771	-3.59496	0.000324445	0.00522295	0.513122
ENSG00000287059.1	ASPN_12hr_vs_0hr	RP11-14A10.1	201.743	-1.00233	0.202571	-4.94805	7.49609160923065e-07	3.42581448409773e-05	0.499193
ENSG00000248583.1	ASPN_12hr_vs_0hr	RP11-241F15.1	90.7057	-1.01858	0.317682	-3.20628	0.00134461	0.0150595	0.493602
ENSG00000176971.4	ASPN_12hr_vs_0hr	FIBIN	223.384	-1.0244	0.217066	-4.71932	2.36628703363911e-06	9.18132852168976e-05	0.491614
ENSG00000093072.18	ASPN_12hr_vs_0hr	ADA2	188.018	-1.09693	0.199037	-5.51119	3.56417160482641e-08	2.62380827492599e-06	0.46751
ENSG00000152527.14	ASPN_12hr_vs_0hr	PLEKHH2	143.999	-1.17735	0.256005	-4.59893	4.24662610775295e-06	0.000153816	0.442163
ENSG00000196950.14	ASPN_12hr_vs_0hr	SLC39A10	12369.6	-1.26827	0.0609161	-20.82	2.85433200693629e-96	3.88731476024654e-92	0.415157
ENSG00000157330.10	ASPN_12hr_vs_0hr	C1orf158	145.629	-1.33639	0.253934	-5.26274	1.41920498057726e-07	8.18989518240751e-06	0.39601
ENSG00000167332.9	ASPN_12hr_vs_0hr	OR51E2	109.416	-1.34283	0.274735	-4.88774	1.01999779327414e-06	4.40995236400016e-05	0.394245
ENSG00000183671.12	ASPN_12hr_vs_0hr	GPR1	129.024	-1.4711	0.274307	-5.36298	8.18585496625371e-08	5.25863956534949e-06	0.360706
ENSG00000130487.9	ASPN_12hr_vs_0hr	KLHDC7B	328.332	-1.47963	0.178208	-8.30283	1.01660622601089e-16	7.69175566224571e-14	0.358581
ENSG00000260088.1	ASPN_12hr_vs_0hr	DDX59-AS1	93.9762	-1.72022	0.294787	-5.83547	5.3637690958957e-09	4.83769346470222e-07	0.303501

## Sheet: 1C
Figure 1C	LNCaP
Gene	comparisonName	Feature_gene_name	baseMean	log2FoldChange	lfcSE	stat	pvalue	padj	FoldChange
ENSG00000184160.8	ASPN_24hr_vs_0hr	ADRA2C	129.787	1.79419	0.270447	6.63416	3.26348298001507e-11	1.0599906727228e-09	3.46821
ENSG00000183628.14	ASPN_24hr_vs_0hr	DGCR6	85.9192	1.7778	0.337385	5.26936	1.36902267280838e-07	2.37361087187616e-06	3.42903
ENSG00000163485.17	ASPN_24hr_vs_0hr	ADORA1	51.143	1.66783	0.414084	4.02775	5.63126039918575e-05	0.000536991	3.17735
ENSG00000105963.15	ASPN_24hr_vs_0hr	ADAP1	82.6703	1.61254	0.366509	4.39973	1.08384662915927e-05	0.000125669	3.0579
ENSG00000128805.15	ASPN_24hr_vs_0hr	ARHGAP22	80.9978	1.53778	0.333934	4.60504	4.12381057387746e-06	5.25680921230247e-05	2.90347
ENSG00000239911.2	ASPN_24hr_vs_0hr	PRKAG2-AS1	140.668	1.47789	0.278465	5.30728	1.11273936654305e-07	1.97531155330482e-06	2.78541
ENSG00000037280.16	ASPN_24hr_vs_0hr	FLT4	60.8967	1.33095	0.397731	3.34637	0.000818779	0.00540042	2.51569
ENSG00000007968.7	ASPN_24hr_vs_0hr	E2F2	252.707	1.32778	0.207012	6.41405	1.41699507215821e-10	4.10900949189581e-09	2.51017
ENSG00000267909.3	ASPN_24hr_vs_0hr	CCDC177	80.3634	1.31425	0.325525	4.03733	5.4062142426751e-05	0.000518188	2.48673
ENSG00000104998.4	ASPN_24hr_vs_0hr	IL27RA	74.6369	1.28544	0.330865	3.88508	0.000102298	0.00090444	2.43756
ENSG00000178718.7	ASPN_24hr_vs_0hr	RPP25	67.5613	1.28153	0.355328	3.60662	0.000310213	0.00237383	2.43097
ENSG00000154102.11	ASPN_24hr_vs_0hr	C16orf74	66.3374	1.23878	0.352913	3.51016	0.000447841	0.00324347	2.35999
ENSG00000141854.9	ASPN_24hr_vs_0hr	MISP3	140.723	1.23448	0.244583	5.04726	4.48185481063754e-07	7.1307029051384e-06	2.35296
ENSG00000147113.17	ASPN_24hr_vs_0hr	DIPK2B	57.0944	1.22987	0.379846	3.23782	0.00120446	0.0074193	2.34546
ENSG00000230953.2	ASPN_24hr_vs_0hr	RP4-631H13.6	65.4873	1.21811	0.359032	3.39276	0.00069191	0.00467714	2.32642
ENSG00000276043.5	ASPN_24hr_vs_0hr	UHRF1	1792.65	1.19577	0.0772829	15.4727	5.3039272829994e-54	4.9313263913687e-51	2.29068
ENSG00000121753.13	ASPN_24hr_vs_0hr	ADGRB2	367.325	1.18665	0.164888	7.19674	6.16698886721469e-13	2.67463925331445e-11	2.27624
ENSG00000164089.9	ASPN_24hr_vs_0hr	ETNPPL	69.3775	1.16239	0.364099	3.19252	0.00141036	0.00851829	2.23829
ENSG00000144354.14	ASPN_24hr_vs_0hr	CDCA7	527.179	1.13936	0.13491	8.44539	3.03033851929312e-17	2.4106585996259e-15	2.20284
ENSG00000188064.10	ASPN_24hr_vs_0hr	WNT7B	2341.24	1.13896	0.0649792	17.5281	8.74938061280707e-69	2.60311571992236e-65	2.20222
ENSG00000204149.14	ASPN_24hr_vs_0hr	AGAP6	55.1587	1.1197	0.391535	2.85977	0.00423942	0.0209451	2.17302
ENSG00000165244.7	ASPN_24hr_vs_0hr	ZNF367	906.528	1.10539	0.12541	8.8142	1.2054415735098e-18	1.10692276836616e-16	2.15157
ENSG00000177614.11	ASPN_24hr_vs_0hr	PGBD5	63.6176	1.09707	0.361552	3.03433	0.00241073	0.0131894	2.13919
ENSG00000179431.7	ASPN_24hr_vs_0hr	FJX1	103.721	1.08333	0.27251	3.97536	7.02733995024545e-05	0.000653776	2.11891
ENSG00000137338.6	ASPN_24hr_vs_0hr	PGBD1	98.9282	1.08188	0.294349	3.67551	0.000237378	0.00188333	2.1168
ENSG00000197889.10	ASPN_24hr_vs_0hr	MEIG1	54.1217	1.07304	0.397514	2.69939	0.00694671	0.0314483	2.10387
ENSG00000106003.13	ASPN_24hr_vs_0hr	LFNG	52.4551	1.05846	0.390433	2.711	0.00670811	0.0305822	2.08271
ENSG00000233765.1	ASPN_24hr_vs_0hr	CDRT15P12	49.8093	1.05572	0.400643	2.63507	0.00841211	0.0367083	2.07875
ENSG00000189057.11	ASPN_24hr_vs_0hr	FAM111B	1892.38	1.04246	0.0833663	12.5046	7.04615107143232e-36	3.61443252891818e-33	2.05974
ENSG00000092853.14	ASPN_24hr_vs_0hr	CLSPN	912.496	1.0351	0.107194	9.65638	4.61886655783094e-22	6.13484454591902e-20	2.04926
ENSG00000133069.17	ASPN_24hr_vs_0hr	TMCC2	277.728	1.03489	0.176606	5.85989	4.63169286459405e-09	1.06328801008798e-07	2.04896
ENSG00000108924.14	ASPN_24hr_vs_0hr	HLF	604.519	1.03456	0.130816	7.90853	2.60444803644191e-15	1.6347581852367e-13	2.04849
ENSG00000117069.15	ASPN_24hr_vs_0hr	ST6GALNAC5	56.5759	1.02096	0.368909	2.76752	0.00564845	0.0266074	2.02927
ENSG00000106018.14	ASPN_24hr_vs_0hr	VIPR2	50.384	1.00445	0.391733	2.56412	0.0103437	0.0428974	2.00618
ENSG00000265763.4	ASPN_24hr_vs_0hr	ZNF488	55.8182	0.995491	0.395356	2.51796	0.0118035	0.0477793	1.99376
ENSG00000135519.8	ASPN_24hr_vs_0hr	KCNH3	154.093	0.994756	0.227199	4.37836	1.19578307488745e-05	0.000136729	1.99274
ENSG00000084710.14	ASPN_24hr_vs_0hr	EFR3B	188.395	0.994293	0.208347	4.7723	1.82135779296273e-06	2.52042032819661e-05	1.9921
ENSG00000065328.17	ASPN_24hr_vs_0hr	MCM10	1257.97	0.983286	0.0884041	11.1226	9.73700677885498e-29	2.49737435934908e-26	1.97696
ENSG00000237161.4	ASPN_24hr_vs_0hr	RP11-32B5.1	71.6465	0.981119	0.322978	3.03773	0.00238367	0.0130702	1.974
ENSG00000175305.18	ASPN_24hr_vs_0hr	CCNE2	555.634	0.963234	0.135707	7.0979	1.26664762327214e-12	5.33786120220861e-11	1.94968
ENSG00000281501.1	ASPN_24hr_vs_0hr	SEPSECS-AS1	144.039	0.952674	0.235648	4.04279	5.28195631460813e-05	0.000508662	1.93546
ENSG00000178386.13	ASPN_24hr_vs_0hr	ZNF223	62.8523	0.951794	0.351285	2.70946	0.0067392	0.0306953	1.93428
ENSG00000068615.19	ASPN_24hr_vs_0hr	REEP1	132.616	0.942798	0.245757	3.8363	0.000124902	0.00107599	1.92225
ENSG00000185567.7	ASPN_24hr_vs_0hr	AHNAK2	487.591	0.932949	0.145553	6.4097	1.4580261436047e-10	4.2115722159735e-09	1.90917
ENSG00000102349.18	ASPN_24hr_vs_0hr	KLF8	77.9424	0.926947	0.326408	2.83984	0.00451359	0.0220724	1.90125
ENSG00000104059.5	ASPN_24hr_vs_0hr	FAM189A1	243.047	0.926076	0.183597	5.04408	4.55703941057866e-07	7.24257673843676e-06	1.9001
ENSG00000185215.11	ASPN_24hr_vs_0hr	TNFAIP2	184.694	0.923606	0.213272	4.33065	1.48668528376682e-05	0.000165787	1.89685
ENSG00000223802.9	ASPN_24hr_vs_0hr	CERS1	314.101	0.922857	0.175316	5.26396	1.40985029529573e-07	2.43588071925892e-06	1.89587
ENSG00000143816.8	ASPN_24hr_vs_0hr	WNT9A	169.045	0.916919	0.258232	3.55076	0.000384124	0.00284999	1.88808
ENSG00000257270.1	ASPN_24hr_vs_0hr	RP11-521B24.5	69.3024	0.904687	0.338456	2.67299	0.00751793	0.033444	1.87214
ENSG00000101188.5	ASPN_24hr_vs_0hr	NTSR1	72.5702	0.89713	0.325475	2.75637	0.00584464	0.0274101	1.86236
ENSG00000224543.4	ASPN_24hr_vs_0hr	SNRPGP15	65.9747	0.886648	0.345083	2.56937	0.0101883	0.0424897	1.84888
ENSG00000158966.16	ASPN_24hr_vs_0hr	CACHD1	152.977	0.88518	0.237027	3.73451	0.000188083	0.00153985	1.847
ENSG00000272172.1	ASPN_24hr_vs_0hr	RP13-582O9.7	81.3202	0.880076	0.310582	2.83364	0.00460217	0.0224245	1.84047
ENSG00000164362.21	ASPN_24hr_vs_0hr	TERT	83.7399	0.875194	0.325665	2.68741	0.0072009	0.0323139	1.83425
ENSG00000139289.14	ASPN_24hr_vs_0hr	PHLDA1	159.763	0.86798	0.237669	3.65205	0.000260154	0.00204117	1.82511
ENSG00000188338.15	ASPN_24hr_vs_0hr	SLC38A3	76.6533	0.862092	0.335701	2.56804	0.0102275	0.0425937	1.81767
ENSG00000170385.10	ASPN_24hr_vs_0hr	SLC30A1	1381.88	0.853701	0.0979309	8.71738	2.84701103103953e-18	2.53605605375713e-16	1.80713
ENSG00000100422.14	ASPN_24hr_vs_0hr	CERK	482.718	0.842796	0.141736	5.94622	2.74397609302592e-09	6.60507902263003e-08	1.79352
ENSG00000086506.3	ASPN_24hr_vs_0hr	HBQ1	107.841	0.836143	0.290554	2.87776	0.0040051	0.0200741	1.78527
ENSG00000152128.13	ASPN_24hr_vs_0hr	TMEM163	157.36	0.821369	0.223225	3.67956	0.000233638	0.00185761	1.76708
ENSG00000112759.19	ASPN_24hr_vs_0hr	SLC29A1	899.86	0.819422	0.10013	8.18356	2.75577513988502e-16	1.98043048217051e-14	1.7647
ENSG00000099994.11	ASPN_24hr_vs_0hr	SUSD2	127.641	0.810445	0.24439	3.3162	0.000912516	0.00590971	1.75375
ENSG00000162073.14	ASPN_24hr_vs_0hr	PAQR4	517.534	0.810297	0.12865	6.29847	3.00596628951464e-10	8.20490908675591e-09	1.75357
ENSG00000155367.15	ASPN_24hr_vs_0hr	PPM1J	129.469	0.807261	0.277446	2.90962	0.0036187	0.0184482	1.74989
ENSG00000136689.19	ASPN_24hr_vs_0hr	IL1RN	282.653	0.807257	0.172134	4.68971	2.73592721210091e-06	3.65019311275454e-05	1.74988
ENSG00000005884.18	ASPN_24hr_vs_0hr	ITGA3	612.423	0.800052	0.115976	6.89843	5.25818767398507e-12	1.94096277514149e-10	1.74116
ENSG00000108947.5	ASPN_24hr_vs_0hr	EFNB3	594.352	0.796956	0.124325	6.41026	1.45273513510007e-10	4.20445289294721e-09	1.73743
ENSG00000104738.18	ASPN_24hr_vs_0hr	MCM4	5710.04	0.795076	0.126696	6.27547	3.48585760109862e-10	9.44546770017178e-09	1.73517
ENSG00000262877.5	ASPN_24hr_vs_0hr	RP11-1055B8.4	108.123	0.793833	0.268156	2.96034	0.00307299	0.0161533	1.73367
ENSG00000141506.15	ASPN_24hr_vs_0hr	PIK3R5	87.2405	0.789184	0.294734	2.67761	0.00741488	0.0330944	1.7281
ENSG00000134245.18	ASPN_24hr_vs_0hr	WNT2B	107.251	0.787355	0.267029	2.94858	0.00319242	0.0166575	1.72591
ENSG00000076003.5	ASPN_24hr_vs_0hr	MCM6	3303.19	0.786861	0.0719873	10.9306	8.23418568447108e-28	1.88448840372603e-25	1.72532
ENSG00000100297.16	ASPN_24hr_vs_0hr	MCM5	2882.61	0.786508	0.0814681	9.65418	4.71901205284004e-22	6.21239144230517e-20	1.72489
ENSG00000102879.16	ASPN_24hr_vs_0hr	CORO1A	187.974	0.78561	0.202423	3.88103	0.000104014	0.00091774	1.72382
ENSG00000143476.18	ASPN_24hr_vs_0hr	DTL	1397.67	0.784751	0.0906353	8.65834	4.78681567285429e-18	4.19305339706828e-16	1.72279
ENSG00000163704.12	ASPN_24hr_vs_0hr	PRRT3	582.399	0.781542	0.118329	6.60483	3.97978261318172e-11	1.2731880893267e-09	1.71897
ENSG00000013364.19	ASPN_24hr_vs_0hr	MVP	358.184	0.77841	0.159011	4.89531	9.81492593280073e-07	1.46152991167511e-05	1.71524
ENSG00000261754.2	ASPN_24hr_vs_0hr	CTC-523E23.1	120.771	0.77368	0.258445	2.9936	0.00275707	0.0147427	1.70963
ENSG00000121281.13	ASPN_24hr_vs_0hr	ADCY7	210.333	0.771984	0.203234	3.7985	0.000145575	0.00123254	1.70762
ENSG00000171488.15	ASPN_24hr_vs_0hr	LRRC8C	129.712	0.763581	0.278239	2.74433	0.00606337	0.0281959	1.6977
ENSG00000183837.10	ASPN_24hr_vs_0hr	PNMA3	403.68	0.757707	0.137965	5.49203	3.97344977892522e-08	7.70652397800412e-07	1.6908
ENSG00000164045.12	ASPN_24hr_vs_0hr	CDC25A	951.592	0.753213	0.102966	7.31514	2.57112114393677e-13	1.16278719720871e-11	1.68554
ENSG00000125144.14	ASPN_24hr_vs_0hr	MT1G	2161.27	0.752637	0.0878914	8.56326	1.09724863997042e-17	9.01805014817674e-16	1.68487
ENSG00000102870.6	ASPN_24hr_vs_0hr	ZNF629	3035.45	0.750461	0.0586062	12.8051	1.53437398881128e-37	8.77897979136794e-35	1.68233
ENSG00000138795.10	ASPN_24hr_vs_0hr	LEF1	154.346	0.748413	0.245124	3.0532	0.00226417	0.0125165	1.67994
ENSG00000125508.4	ASPN_24hr_vs_0hr	SRMS	1420.49	0.748104	0.086528	8.6458	5.34289533434997e-18	4.59427231177978e-16	1.67958
ENSG00000160447.7	ASPN_24hr_vs_0hr	PKN3	129.371	0.744539	0.246483	3.02065	0.00252234	0.0137344	1.67544
ENSG00000171992.13	ASPN_24hr_vs_0hr	SYNPO	106.212	0.743421	0.293988	2.52874	0.0114472	0.04668	1.67414
ENSG00000248445.5	ASPN_24hr_vs_0hr	SEMA6A-AS1	96.0612	0.743224	0.292795	2.53838	0.0111368	0.0456268	1.67391
ENSG00000115423.19	ASPN_24hr_vs_0hr	DNAH6	121.088	0.739094	0.285102	2.59238	0.0095314	0.0403154	1.66913
ENSG00000142733.17	ASPN_24hr_vs_0hr	MAP3K6	910.965	0.738593	0.104068	7.09724	1.27272293591793e-12	5.34831254087998e-11	1.66855
ENSG00000174950.11	ASPN_24hr_vs_0hr	CD164L2	112.776	0.737307	0.276379	2.66774	0.00763628	0.0338995	1.66706
ENSG00000071246.11	ASPN_24hr_vs_0hr	VASH1	533.422	0.734671	0.146533	5.0137	5.33932519428147e-07	8.37846008334717e-06	1.66402
ENSG00000274512.6	ASPN_24hr_vs_0hr	TBC1D3L	183.704	0.732176	0.236423	3.09689	0.00195565	0.0111039	1.66114
ENSG00000167552.15	ASPN_24hr_vs_0hr	TUBA1A	771.758	0.731547	0.118105	6.19402	5.8647048767316e-10	1.54413008400459e-08	1.66042
ENSG00000005513.10	ASPN_24hr_vs_0hr	SOX8	553.365	0.730535	0.127927	5.71055	1.12612135971851e-08	2.42433883461254e-07	1.65925
ENSG00000158315.11	ASPN_24hr_vs_0hr	RHBDL2	94.8176	0.724636	0.282482	2.56524	0.0103104	0.0427949	1.65248
ENSG00000213801.4	ASPN_24hr_vs_0hr	ZNF321P	108.487	0.72455	0.272893	2.65507	0.00792929	0.0349707	1.65238
ENSG00000140807.7	ASPN_24hr_vs_0hr	NKD1	543.221	0.722082	0.12067	5.98395	2.1778666210696e-09	5.31985941790334e-08	1.64956
ENSG00000268230.5	ASPN_24hr_vs_0hr	CTD-2619J13.8	112.351	0.719473	0.284377	2.53	0.0114063	0.0465386	1.64658
ENSG00000246731.3	ASPN_24hr_vs_0hr	MGC16275	178.009	0.716063	0.216295	3.31059	0.000931009	0.00601376	1.64269
ENSG00000168077.14	ASPN_24hr_vs_0hr	SCARA3	122.505	0.713324	0.250305	2.84982	0.00437436	0.0214762	1.63958
ENSG00000160318.6	ASPN_24hr_vs_0hr	CLDND2	182.436	0.712677	0.23444	3.03992	0.00236641	0.0129995	1.63884
ENSG00000263528.8	ASPN_24hr_vs_0hr	IKBKE	241.004	0.711573	0.182961	3.8892	0.000100574	0.000893749	1.63759
ENSG00000077782.22	ASPN_24hr_vs_0hr	FGFR1	758.57	0.71108	0.106197	6.69584	2.1444318559198e-11	7.15259378669574e-10	1.63703
ENSG00000138311.18	ASPN_24hr_vs_0hr	ZNF365	243.797	0.709653	0.197915	3.58564	0.000336251	0.00254817	1.63541
ENSG00000225439.3	ASPN_24hr_vs_0hr	BOLA3-AS1	145.164	0.708795	0.261048	2.71519	0.00662369	0.0302995	1.63444
ENSG00000140848.17	ASPN_24hr_vs_0hr	CPNE2	802.921	0.708109	0.102429	6.91314	4.74037823249985e-12	1.77180569313236e-10	1.63366
ENSG00000260924.2	ASPN_24hr_vs_0hr	LINC01311	142.994	0.707462	0.270311	2.61722	0.00886503	0.0381638	1.63293
ENSG00000164850.15	ASPN_24hr_vs_0hr	GPER1	1044.27	0.696988	0.0950417	7.3335	2.2421497250868e-13	1.03263836874276e-11	1.62112
ENSG00000149927.18	ASPN_24hr_vs_0hr	DOC2A	178.632	0.696518	0.221938	3.13834	0.00169909	0.00988102	1.62059
ENSG00000132481.7	ASPN_24hr_vs_0hr	TRIM47	713.659	0.696264	0.118773	5.86216	4.56876270576959e-09	1.0520884521831e-07	1.6203
ENSG00000131153.9	ASPN_24hr_vs_0hr	GINS2	852.015	0.694262	0.106426	6.52346	6.87045681483316e-11	2.1073178469579e-09	1.61806
ENSG00000140470.15	ASPN_24hr_vs_0hr	ADAMTS17	201.741	0.689107	0.213959	3.22075	0.00127856	0.00783033	1.61229
ENSG00000136098.17	ASPN_24hr_vs_0hr	NEK3	166.982	0.686963	0.221192	3.10573	0.00189809	0.0108184	1.60989
ENSG00000125148.7	ASPN_24hr_vs_0hr	MT2A	2882.03	0.682775	0.240932	2.83389	0.00459851	0.022414	1.60522
ENSG00000069011.16	ASPN_24hr_vs_0hr	PITX1	4461.08	0.679518	0.0620771	10.9464	6.91744670634234e-28	1.60787401880545e-25	1.60161
ENSG00000180066.10	ASPN_24hr_vs_0hr	LINC02870	363.052	0.675441	0.174787	3.86437	0.000111377	0.000972896	1.59709
ENSG00000160949.17	ASPN_24hr_vs_0hr	TONSL	1908.04	0.671088	0.096201	6.97589	3.03946996015815e-12	1.17137707583711e-10	1.59227
ENSG00000051180.17	ASPN_24hr_vs_0hr	RAD51	403.378	0.667233	0.150711	4.42725	9.54437512583362e-06	0.000112062	1.58802
ENSG00000244161.1	ASPN_24hr_vs_0hr	FLNB-AS1	145.383	0.664449	0.252227	2.63433	0.00843036	0.0367664	1.58496
ENSG00000167771.6	ASPN_24hr_vs_0hr	RCOR2	202.333	0.659547	0.211896	3.11259	0.00185454	0.0106149	1.57959
ENSG00000064655.19	ASPN_24hr_vs_0hr	EYA2	146.679	0.658818	0.23388	2.8169	0.0048489	0.0234271	1.57879
ENSG00000139880.20	ASPN_24hr_vs_0hr	CDH24	852.076	0.657056	0.109782	5.98508	2.16284976208569e-09	5.29186727973466e-08	1.57686
ENSG00000137727.13	ASPN_24hr_vs_0hr	ARHGAP20	125.487	0.65547	0.245479	2.67016	0.00758143	0.0336862	1.57513
ENSG00000145358.6	ASPN_24hr_vs_0hr	DDIT4L	149.843	0.654245	0.238776	2.73999	0.00614406	0.0284644	1.57379
ENSG00000172985.11	ASPN_24hr_vs_0hr	SH3RF3	168.485	0.653176	0.247542	2.63864	0.00832383	0.0364085	1.57263
ENSG00000104833.12	ASPN_24hr_vs_0hr	TUBB4A	3888.78	0.650007	0.06414	10.1342	3.89581084943371e-24	6.23162174152428e-22	1.56918
ENSG00000112118.20	ASPN_24hr_vs_0hr	MCM3	4148.25	0.647998	0.0682929	9.48852	2.3434258032342e-21	2.905066854076e-19	1.56699
ENSG00000161860.8	ASPN_24hr_vs_0hr	SYCE2	158.544	0.647955	0.229956	2.81773	0.0048364	0.023382	1.56695
ENSG00000226935.6	ASPN_24hr_vs_0hr	LINC00161	399.341	0.644749	0.146162	4.41119	1.0280525485493e-05	0.000119948	1.56347
ENSG00000136695.15	ASPN_24hr_vs_0hr	IL36RN	168.72	0.64469	0.218457	2.95111	0.00316632	0.0165445	1.5634
ENSG00000108352.13	ASPN_24hr_vs_0hr	RAPGEFL1	577.674	0.643804	0.139659	4.60983	4.02988758695556e-06	5.16798342616818e-05	1.56244
ENSG00000158286.13	ASPN_24hr_vs_0hr	RNF207	180.575	0.643628	0.227735	2.82621	0.00471019	0.0228609	1.56225
ENSG00000188070.9	ASPN_24hr_vs_0hr	C11orf95	749.536	0.64298	0.116039	5.54107	3.00625320450961e-08	5.97874634629478e-07	1.56155
ENSG00000158220.14	ASPN_24hr_vs_0hr	ESYT3	196.919	0.642976	0.222711	2.88705	0.00388878	0.0195504	1.56155
ENSG00000134240.12	ASPN_24hr_vs_0hr	HMGCS2	1187.46	0.642569	0.0911228	7.05168	1.76771016988396e-12	7.12641097213925e-11	1.56111
ENSG00000118096.10	ASPN_24hr_vs_0hr	IFT46	1417.22	0.639789	0.0806059	7.93724	2.06722029088042e-15	1.3287181087287e-13	1.5581
ENSG00000126215.14	ASPN_24hr_vs_0hr	XRCC3	776.365	0.639587	0.108875	5.87451	4.2410637732966e-09	9.88872487328529e-08	1.55788
ENSG00000006327.14	ASPN_24hr_vs_0hr	TNFRSF12A	925.954	0.638179	0.108154	5.90063	3.62123413302581e-09	8.52365173463481e-08	1.55636
ENSG00000145506.14	ASPN_24hr_vs_0hr	NKD2	363.036	0.637595	0.156446	4.07549	4.59182519340454e-05	0.000448215	1.55573
ENSG00000172425.12	ASPN_24hr_vs_0hr	TTC36	128.955	0.63653	0.243463	2.61448	0.00893625	0.0383653	1.55459
ENSG00000128578.10	ASPN_24hr_vs_0hr	STRIP2	253.77	0.635684	0.19528	3.25524	0.00113295	0.00704882	1.55367
ENSG00000172348.15	ASPN_24hr_vs_0hr	RCAN2	147.729	0.634216	0.235367	2.69459	0.00704763	0.0317795	1.55209
ENSG00000175643.10	ASPN_24hr_vs_0hr	RMI2	439.046	0.63173	0.136571	4.62565	3.73434021413766e-06	4.84324716874558e-05	1.54942
ENSG00000250899.3	ASPN_24hr_vs_0hr	RP11-253E3.3	310.33	0.630161	0.164327	3.83481	0.000125662	0.00108117	1.54774
ENSG00000143382.16	ASPN_24hr_vs_0hr	ADAMTSL4	297.793	0.628248	0.168726	3.72349	0.00019649	0.00159581	1.54569
ENSG00000102934.10	ASPN_24hr_vs_0hr	PLLP	542.869	0.626569	0.125394	4.99681	5.82861970341802e-07	9.06024521505188e-06	1.54389
ENSG00000168350.8	ASPN_24hr_vs_0hr	DEGS2	166.551	0.625857	0.213143	2.93633	0.00332121	0.0171968	1.54313
ENSG00000169439.12	ASPN_24hr_vs_0hr	SDC2	1308.83	0.620998	0.0949248	6.542	6.07013160329262e-11	1.88123495272044e-09	1.53794
ENSG00000236081.1	ASPN_24hr_vs_0hr	ELFN1-AS1	686.621	0.619836	0.113582	5.45717	4.83778062019763e-08	9.26403255083052e-07	1.5367
ENSG00000073111.14	ASPN_24hr_vs_0hr	MCM2	4394.46	0.619233	0.0695319	8.90574	5.30295917193604e-19	5.08947229946584e-17	1.53606
ENSG00000139044.12	ASPN_24hr_vs_0hr	B4GALNT3	261.982	0.615368	0.176086	3.49469	0.000474607	0.00340399	1.53195
ENSG00000268883.2	ASPN_24hr_vs_0hr	PNMA6B	209.873	0.613906	0.204447	3.00276	0.0026754	0.0143835	1.5304
ENSG00000185924.7	ASPN_24hr_vs_0hr	RTN4RL1	355.644	0.610108	0.161715	3.77274	0.000161466	0.00134564	1.52637
ENSG00000169684.13	ASPN_24hr_vs_0hr	CHRNA5	433.961	0.60929	0.147664	4.1262	3.68808274094103e-05	0.000369454	1.52551
ENSG00000154217.15	ASPN_24hr_vs_0hr	PITPNC1	379.659	0.607772	0.145281	4.18342	2.87153203310609e-05	0.00029653	1.5239
ENSG00000138623.10	ASPN_24hr_vs_0hr	SEMA7A	132.656	0.607012	0.2411	2.51768	0.0118132	0.0478054	1.5231
ENSG00000247011.2	ASPN_24hr_vs_0hr	RP11-700H6.1	176.401	0.604249	0.204691	2.95201	0.00315717	0.0165141	1.52019
ENSG00000110881.12	ASPN_24hr_vs_0hr	ASIC1	1257.2	0.604016	0.0930786	6.48932	8.62274799964657e-11	2.60186611040045e-09	1.51994
ENSG00000153012.12	ASPN_24hr_vs_0hr	LGI2	634.148	0.601506	0.123528	4.86937	1.11954160682276e-06	1.64405734877546e-05	1.5173
ENSG00000249992.2	ASPN_24hr_vs_0hr	TMEM158	133.144	0.599105	0.238703	2.50984	0.0120786	0.0484951	1.51478
ENSG00000127824.15	ASPN_24hr_vs_0hr	TUBA4A	7480.05	0.598127	0.141727	4.22027	2.44014305107113e-05	0.000257444	1.51375
ENSG00000052850.8	ASPN_24hr_vs_0hr	ALX4	210.674	0.597898	0.188315	3.17498	0.00149845	0.00892354	1.51351
ENSG00000159176.14	ASPN_24hr_vs_0hr	CSRP1	15621.2	0.593806	0.0411774	14.4207	3.83589625642321e-47	3.17015515058621e-44	1.50922
ENSG00000220008.3	ASPN_24hr_vs_0hr	LINGO3	150.215	0.592629	0.22442	2.64071	0.00827319	0.0362296	1.50799
ENSG00000099864.18	ASPN_24hr_vs_0hr	PALM	245.638	0.589286	0.184785	3.18903	0.00142753	0.00859755	1.5045
ENSG00000105011.9	ASPN_24hr_vs_0hr	ASF1B	1745.39	0.586626	0.090498	6.4822	9.03953960939399e-11	2.71660992382515e-09	1.50173
ENSG00000120519.15	ASPN_24hr_vs_0hr	SLC10A7	1917.78	-0.585445	0.0829462	-7.05814	1.68750893451009e-12	6.82157144287286e-11	0.666444
ENSG00000069956.13	ASPN_24hr_vs_0hr	MAPK6	19045.7	-0.587125	0.0528126	-11.1171	1.03533592450839e-28	2.58351258962433e-26	0.665668
ENSG00000181458.10	ASPN_24hr_vs_0hr	TMEM45A	2262.84	-0.587607	0.0765129	-7.67984	1.59285780643189e-14	8.71152673841207e-13	0.665446
ENSG00000149260.18	ASPN_24hr_vs_0hr	CAPN5	6486.53	-0.587638	0.0576506	-10.1931	2.12867647635185e-24	3.47980123760551e-22	0.665431
ENSG00000173540.14	ASPN_24hr_vs_0hr	GMPPB	6829.22	-0.588098	0.0477599	-12.3136	7.64927426135252e-35	3.44820011854182e-32	0.665219
ENSG00000172216.6	ASPN_24hr_vs_0hr	CEBPB	6583.71	-0.5886	0.0592744	-9.93009	3.0798917101923e-23	4.44820088163307e-21	0.664988
ENSG00000184205.14	ASPN_24hr_vs_0hr	TSPYL2	6044.53	-0.589164	0.0466938	-12.6176	1.68861565158516e-36	8.97137372606456e-34	0.664728
ENSG00000167800.10	ASPN_24hr_vs_0hr	TBX10	171.501	-0.59035	0.206948	-2.85265	0.00433569	0.0213498	0.664182
ENSG00000158813.18	ASPN_24hr_vs_0hr	EDA	2129.54	-0.592134	0.0686939	-8.61988	6.7023662758719e-18	5.69739432684973e-16	0.663361
ENSG00000186594.14	ASPN_24hr_vs_0hr	MIR22HG	387.972	-0.594749	0.148181	-4.01367	5.97815752208736e-05	0.00056536	0.66216
ENSG00000176018.13	ASPN_24hr_vs_0hr	LYSMD3	5096.36	-0.59895	0.0725463	-8.2561	1.50510167511213e-16	1.12512022708382e-14	0.660234
ENSG00000180398.13	ASPN_24hr_vs_0hr	MCFD2	12772.7	-0.602523	0.0502167	-11.9985	3.61994072427498e-33	1.38077533882858e-30	0.658601
ENSG00000106459.15	ASPN_24hr_vs_0hr	NRF1	2623.42	-0.603142	0.0659711	-9.14253	6.1009603562037e-20	6.52934433517167e-18	0.658319
ENSG00000109339.24	ASPN_24hr_vs_0hr	MAPK10	174.563	-0.60428	0.228603	-2.64336	0.00820886	0.0360009	0.6578
ENSG00000079156.17	ASPN_24hr_vs_0hr	OSBPL6	428.641	-0.607263	0.151194	-4.01645	5.90819213429819e-05	0.000559482	0.656441
ENSG00000090520.12	ASPN_24hr_vs_0hr	DNAJB11	10211	-0.607514	0.0529402	-11.4755	1.75189137779381e-30	5.21222722721213e-28	0.656327
ENSG00000145819.18	ASPN_24hr_vs_0hr	ARHGAP26	2633.24	-0.608159	0.0787037	-7.7272	1.09940937821211e-14	6.14842628206138e-13	0.656034
ENSG00000174738.13	ASPN_24hr_vs_0hr	NR1D2	7521.64	-0.608399	0.053691	-11.3315	9.16361118375737e-30	2.67289960724656e-27	0.655924
ENSG00000260916.8	ASPN_24hr_vs_0hr	CCPG1	1377.71	-0.610187	0.0903394	-6.75439	1.43441785574806e-11	4.90537931542715e-10	0.655112
ENSG00000275552.1	ASPN_24hr_vs_0hr	CH17-302M23.1	192.258	-0.610197	0.216484	-2.81867	0.00482229	0.0233213	0.655107
ENSG00000060982.15	ASPN_24hr_vs_0hr	BCAT1	883.797	-0.611061	0.108545	-5.62958	1.80645116592941e-08	3.72198996459362e-07	0.654715
ENSG00000176142.13	ASPN_24hr_vs_0hr	TMEM39A	3228.31	-0.612002	0.0599254	-10.2127	1.73900870884706e-24	2.90668466885493e-22	0.654288
ENSG00000259343.7	ASPN_24hr_vs_0hr	TMC3-AS1	735.92	-0.612737	0.107877	-5.67995	1.34731529807438e-08	2.86733367298347e-07	0.653955
ENSG00000050030.16	ASPN_24hr_vs_0hr	NEXMIF	220.441	-0.613121	0.18613	-3.29404	0.000987597	0.00627573	0.653781
ENSG00000153132.13	ASPN_24hr_vs_0hr	CLGN	11621.4	-0.614323	0.0550355	-11.1623	6.23495709213614e-29	1.6863858491385e-26	0.653236
ENSG00000276727.1	ASPN_24hr_vs_0hr	RP11-123K3.9	161.492	-0.616354	0.210175	-2.93257	0.0033617	0.0173762	0.652318
ENSG00000075643.6	ASPN_24hr_vs_0hr	MOCOS	4993.48	-0.618656	0.0570425	-10.8455	2.09433141037876e-27	4.65004090459618e-25	0.651277
ENSG00000239467.6	ASPN_24hr_vs_0hr	AC007405.6	219.914	-0.620024	0.195103	-3.17793	0.00148331	0.00886527	0.65066
ENSG00000189419.8	ASPN_24hr_vs_0hr	SPATA41	222.119	-0.620167	0.194435	-3.18959	0.00142473	0.00858764	0.650595
ENSG00000166401.15	ASPN_24hr_vs_0hr	SERPINB8	298.741	-0.62277	0.188207	-3.30897	0.000936401	0.00604334	0.649423
ENSG00000112297.18	ASPN_24hr_vs_0hr	CRYBG1	603.552	-0.62315	0.119735	-5.20439	1.94636095301916e-07	3.28650006096629e-06	0.649252
ENSG00000139793.19	ASPN_24hr_vs_0hr	MBNL2	387.342	-0.623583	0.16442	-3.79263	0.000149062	0.00125849	0.649057
ENSG00000066468.24	ASPN_24hr_vs_0hr	FGFR2	338.698	-0.625732	0.149106	-4.19657	2.70986750756615e-05	0.000282099	0.648091
ENSG00000189056.15	ASPN_24hr_vs_0hr	RELN	2820.84	-0.628918	0.0601705	-10.4523	1.43049999848322e-25	2.5035432914631e-23	0.646661
ENSG00000280594.1	ASPN_24hr_vs_0hr	BTG3-AS1	125.75	-0.628964	0.2392	-2.62945	0.0085524	0.037157	0.646641
ENSG00000106080.11	ASPN_24hr_vs_0hr	FKBP14	1909.23	-0.62966	0.0804258	-7.82908	4.91451189605853e-15	2.95984935084075e-13	0.646329
ENSG00000177283.8	ASPN_24hr_vs_0hr	FZD8	138.568	-0.630776	0.232973	-2.7075	0.00677914	0.030821	0.645829
ENSG00000113811.11	ASPN_24hr_vs_0hr	SELENOK	4817.15	-0.631283	0.0570272	-11.0699	1.75674775678208e-28	4.28416059506398e-26	0.645602
ENSG00000272476.1	ASPN_24hr_vs_0hr	RP1-191J18.66	224.228	-0.634715	0.177802	-3.56978	0.00035728	0.00268023	0.644068
ENSG00000140941.14	ASPN_24hr_vs_0hr	MAP1LC3B	6330.24	-0.636147	0.0604672	-10.5205	6.94737847296822e-26	1.29186502704844e-23	0.643429
ENSG00000128965.13	ASPN_24hr_vs_0hr	CHAC1	4112.93	-0.638015	0.0589712	-10.8191	2.7949321608783e-27	6.0257117138008e-25	0.642596
ENSG00000198496.12	ASPN_24hr_vs_0hr	NBR2	2800.99	-0.639241	0.0656363	-9.73914	2.05277194575977e-22	2.80156288670848e-20	0.64205
ENSG00000280193.1	ASPN_24hr_vs_0hr	RP13-923O23.7	317.866	-0.641452	0.170741	-3.75687	0.000172052	0.00142712	0.641067
ENSG00000150667.8	ASPN_24hr_vs_0hr	FSIP1	443.572	-0.643589	0.131948	-4.87758	1.07392975478725e-06	1.58489871351341e-05	0.640118
ENSG00000113083.15	ASPN_24hr_vs_0hr	LOX	429.958	-0.644336	0.143047	-4.50436	6.65721580808044e-06	8.13744801651641e-05	0.639787
ENSG00000186642.16	ASPN_24hr_vs_0hr	PDE2A	184.488	-0.644433	0.214394	-3.00584	0.00264851	0.0142751	0.639744
ENSG00000283930.1	ASPN_24hr_vs_0hr	PLD5P1	123.876	-0.645016	0.248056	-2.60028	0.0093148	0.0396699	0.639486
ENSG00000065911.13	ASPN_24hr_vs_0hr	MTHFD2	27566.4	-0.645247	0.0546246	-11.8124	3.36820777884099e-32	1.19298711709616e-29	0.639383
ENSG00000129910.8	ASPN_24hr_vs_0hr	CDH15	409.63	-0.646682	0.134667	-4.80209	1.57020371018253e-06	2.21406164859482e-05	0.638748
ENSG00000157343.9	ASPN_24hr_vs_0hr	ARMC12	207.223	-0.650709	0.204869	-3.17621	0.0014921	0.00891069	0.636967
ENSG00000236404.11	ASPN_24hr_vs_0hr	VLDLR-AS1	624.363	-0.65106	0.118511	-5.49364	3.93726329669441e-08	7.6563044185132e-07	0.636812
ENSG00000275131.3	ASPN_24hr_vs_0hr	PDE4DIPP2	195.996	-0.651564	0.19421	-3.35494	0.000793827	0.00525544	0.63659
ENSG00000145050.19	ASPN_24hr_vs_0hr	MANF	34930.3	-0.652075	0.0493222	-13.2207	6.66236283875464e-40	4.3091004169267e-37	0.636364
ENSG00000251493.5	ASPN_24hr_vs_0hr	FOXD1	649.673	-0.656163	0.135769	-4.83294	1.34528415705915e-06	1.93356977008811e-05	0.634564
ENSG00000137801.11	ASPN_24hr_vs_0hr	THBS1	1055.51	-0.660096	0.0956352	-6.90223	5.11922724979379e-12	1.89436877034658e-10	0.632836
ENSG00000287729.1	ASPN_24hr_vs_0hr	RP4-646N3.2	138.511	-0.660126	0.252055	-2.61897	0.00881949	0.0380507	0.632823
ENSG00000102580.15	ASPN_24hr_vs_0hr	DNAJC3	15686.9	-0.660191	0.111327	-5.93017	3.02619862125833e-09	7.23757728132459e-08	0.632795
ENSG00000196470.12	ASPN_24hr_vs_0hr	SIAH1	2241.61	-0.660778	0.0883831	-7.4763	7.64431253566748e-14	3.79055977601965e-12	0.632537
ENSG00000134109.11	ASPN_24hr_vs_0hr	EDEM1	11565.8	-0.661627	0.0561846	-11.7759	5.19342454382108e-32	1.79668333753215e-29	0.632165
ENSG00000173166.18	ASPN_24hr_vs_0hr	RAPH1	726.961	-0.663994	0.125083	-5.30841	1.10584912358381e-07	1.96542551522493e-06	0.631129
ENSG00000170689.10	ASPN_24hr_vs_0hr	HOXB9	212.536	-0.6683	0.196598	-3.39932	0.000675546	0.00457415	0.629248
ENSG00000010438.17	ASPN_24hr_vs_0hr	PRSS3	259.661	-0.674717	0.191032	-3.53196	0.000412492	0.00302507	0.626455
ENSG00000274528.1	ASPN_24hr_vs_0hr	CTD-2650P22.2	192.064	-0.674759	0.203589	-3.31432	0.00091867	0.0059418	0.626437
ENSG00000067798.16	ASPN_24hr_vs_0hr	NAV3	318.529	-0.674916	0.164162	-4.11129	3.9345178917768e-05	0.000390981	0.626369
ENSG00000104413.18	ASPN_24hr_vs_0hr	ESRP1	13960	-0.68103	0.0499605	-13.6314	2.60660265828839e-42	2.04083269182622e-39	0.62372
ENSG00000026103.22	ASPN_24hr_vs_0hr	FAS	495.461	-0.682845	0.129332	-5.2798	1.29323246578076e-07	2.25534890515293e-06	0.622936
ENSG00000159167.12	ASPN_24hr_vs_0hr	STC1	3285.6	-0.685242	0.225305	-3.04139	0.00235488	0.0129553	0.621902
ENSG00000079308.20	ASPN_24hr_vs_0hr	TNS1	166.775	-0.686041	0.207344	-3.30871	0.000937283	0.00604641	0.621557
ENSG00000150527.17	ASPN_24hr_vs_0hr	MIA2	5102.64	-0.691242	0.0673905	-10.2573	1.09781955566674e-24	1.85581405796574e-22	0.619321
ENSG00000184564.11	ASPN_24hr_vs_0hr	SLITRK6	1200.41	-0.69427	0.0941691	-7.37259	1.67339141411046e-13	7.87764894819848e-12	0.618022
ENSG00000139269.3	ASPN_24hr_vs_0hr	INHBE	459.609	-0.695805	0.13188	-5.27603	1.32011136564574e-07	2.29952888470094e-06	0.617365
ENSG00000271992.1	ASPN_24hr_vs_0hr	RP11-42O15.3	112.044	-0.6961	0.251331	-2.76966	0.00561156	0.0264588	0.617238
ENSG00000198380.13	ASPN_24hr_vs_0hr	GFPT1	22597.4	-0.701115	0.0525572	-13.34	1.35385211601869e-40	9.59043051328285e-38	0.615096
ENSG00000188869.13	ASPN_24hr_vs_0hr	TMC3	182.249	-0.701335	0.214389	-3.27132	0.00107045	0.00671335	0.615003
ENSG00000114423.23	ASPN_24hr_vs_0hr	CBLB	3018.47	-0.705435	0.0629946	-11.1983	4.15463553673958e-29	1.16611996687808e-26	0.613258
ENSG00000169962.5	ASPN_24hr_vs_0hr	TAS1R3	111.628	-0.707093	0.262805	-2.69057	0.00713311	0.0320774	0.612553
ENSG00000149428.19	ASPN_24hr_vs_0hr	HYOU1	75626.2	-0.712287	0.0404429	-17.6122	1.98688907345968e-69	7.38924046419656e-66	0.610352
ENSG00000086619.14	ASPN_24hr_vs_0hr	ERO1B	3394.46	-0.714767	0.0665206	-10.745	6.25297876993305e-27	1.24025749575365e-24	0.609303
ENSG00000172432.19	ASPN_24hr_vs_0hr	GTPBP2	9388.78	-0.728982	0.0419957	-17.3585	1.70184947855045e-67	3.61667326327378e-64	0.60333
ENSG00000259345.7	ASPN_24hr_vs_0hr	RP11-624L4.1	235.85	-0.73044	0.203044	-3.59744	0.00032136	0.0024478	0.60272
ENSG00000226856.7	ASPN_24hr_vs_0hr	THORLNC	138.411	-0.732296	0.232906	-3.14417	0.0016656	0.00972049	0.601945
ENSG00000188760.11	ASPN_24hr_vs_0hr	TMEM198	215.869	-0.733868	0.187855	-3.90656	9.36197004183778e-05	0.000840387	0.60129
ENSG00000224511.2	ASPN_24hr_vs_0hr	LINC00365	127.248	-0.735043	0.262746	-2.79754	0.00514934	0.0246828	0.6008
ENSG00000081320.11	ASPN_24hr_vs_0hr	STK17B	1317.42	-0.737964	0.0952313	-7.74917	9.24940113578308e-15	5.21189739757232e-13	0.599585
ENSG00000196091.15	ASPN_24hr_vs_0hr	MYBPC1	128.38	-0.740774	0.241442	-3.06812	0.00215412	0.0120198	0.598418
ENSG00000130766.5	ASPN_24hr_vs_0hr	SESN2	8594.96	-0.742308	0.0456446	-16.2628	1.81262422303142e-59	2.69645979418154e-56	0.597782
ENSG00000112183.15	ASPN_24hr_vs_0hr	RBM24	665.894	-0.742497	0.112855	-6.57922	4.72908726962594e-11	1.49046403014736e-09	0.597704
ENSG00000073331.18	ASPN_24hr_vs_0hr	ALPK1	1085.11	-0.742583	0.0967522	-7.6751	1.65287804997714e-14	9.00667174778752e-13	0.597668
ENSG00000164867.11	ASPN_24hr_vs_0hr	NOS3	204.687	-0.742811	0.194227	-3.82445	0.000131064	0.0011244	0.597574
ENSG00000140105.18	ASPN_24hr_vs_0hr	WARS1	24113.3	-0.744099	0.0479733	-15.5107	2.93738100197193e-54	2.91309865235563e-51	0.597041
ENSG00000205710.4	ASPN_24hr_vs_0hr	C17orf107	314.269	-0.744525	0.171541	-4.34021	1.4234603885058e-05	0.000159573	0.596864
ENSG00000224888.4	ASPN_24hr_vs_0hr	RP5-1142A6.2	88.5751	-0.748968	0.289057	-2.59108	0.00956758	0.0404339	0.595029
ENSG00000278530.4	ASPN_24hr_vs_0hr	CHMP1B2P	89.2913	-0.749153	0.283112	-2.64614	0.0081417	0.0357485	0.594953
ENSG00000162772.17	ASPN_24hr_vs_0hr	ATF3	7223.91	-0.750127	0.061961	-12.1064	9.76546906165905e-34	4.03530882670111e-31	0.594551
ENSG00000162981.14	ASPN_24hr_vs_0hr	LRATD1	603.39	-0.753296	0.123589	-6.09515	1.0933453400903e-09	2.78503515054509e-08	0.593247
ENSG00000044574.9	ASPN_24hr_vs_0hr	HSPA5	288846	-0.761193	0.0455895	-16.6967	1.38587491040584e-62	2.2906972407997e-59	0.590008
ENSG00000198842.10	ASPN_24hr_vs_0hr	STYXL2	1413.31	-0.765263	0.0914161	-8.3712	5.70344590630829e-17	4.37342584032176e-15	0.588346
ENSG00000155158.20	ASPN_24hr_vs_0hr	TTC39B	2126.67	-0.766619	0.0890942	-8.60458	7.6594432451925e-18	6.43739422121376e-16	0.587793
ENSG00000171124.13	ASPN_24hr_vs_0hr	FUT3	299.764	-0.768411	0.172969	-4.44248	8.89283516051422e-06	0.00010541	0.587064
ENSG00000155961.5	ASPN_24hr_vs_0hr	RAB39B	2694.39	-0.776011	0.0676137	-11.4771	1.71885211054729e-30	5.21222722721213e-28	0.583979
ENSG00000123329.20	ASPN_24hr_vs_0hr	ARHGAP9	148.949	-0.779028	0.220123	-3.53906	0.000401549	0.00295358	0.582759
ENSG00000261423.1	ASPN_24hr_vs_0hr	TMEM202-AS1	75.5054	-0.779419	0.309107	-2.52152	0.011685	0.0473769	0.582601
ENSG00000132837.15	ASPN_24hr_vs_0hr	DMGDH	469.36	-0.784475	0.145921	-5.37603	7.61466717954686e-08	1.40192808122449e-06	0.580563
ENSG00000070540.13	ASPN_24hr_vs_0hr	WIPI1	992.742	-0.784859	0.118104	-6.64551	3.02169904613116e-11	9.85763048470334e-10	0.580409
ENSG00000283667.1	ASPN_24hr_vs_0hr	RP11-793J2.1	81.4756	-0.788028	0.299315	-2.63277	0.0084692	0.0368817	0.579135
ENSG00000163993.7	ASPN_24hr_vs_0hr	S100P	619.578	-0.790079	0.145631	-5.42521	5.78867146083585e-08	1.09837087565554e-06	0.578312
ENSG00000101255.12	ASPN_24hr_vs_0hr	TRIB3	27047	-0.791627	0.0417067	-18.9808	2.45737019609255e-80	1.82779195185364e-76	0.577692
ENSG00000167419.11	ASPN_24hr_vs_0hr	LPO	173.038	-0.792849	0.203002	-3.90563	9.39802285527555e-05	0.000841853	0.577203
ENSG00000051108.15	ASPN_24hr_vs_0hr	HERPUD1	32666	-0.804972	0.0508212	-15.8393	1.6664209942282e-56	1.90689836231836e-53	0.572373
ENSG00000124762.14	ASPN_24hr_vs_0hr	CDKN1A	18711.2	-0.807448	0.0368856	-21.8906	3.19374502072661e-106	4.7510150928329e-102	0.571392
ENSG00000279722.1	ASPN_24hr_vs_0hr	RP11-44F14.6	77.876	-0.808439	0.308502	-2.62053	0.0087794	0.0379217	0.570999
ENSG00000198855.7	ASPN_24hr_vs_0hr	FICD	2370.03	-0.809147	0.0664444	-12.1778	4.08095166259485e-34	1.73452105522174e-31	0.570719
ENSG00000178607.17	ASPN_24hr_vs_0hr	ERN1	6006.53	-0.81769	0.0511404	-15.9891	1.52175213075814e-57	1.88646539142984e-54	0.567349
ENSG00000170006.12	ASPN_24hr_vs_0hr	TMEM154	310.566	-0.830475	0.159142	-5.21847	1.80410910320862e-07	3.07205510489146e-06	0.562344
ENSG00000197653.16	ASPN_24hr_vs_0hr	DNAH10	233.842	-0.837651	0.180596	-4.63825	3.51378151159542e-06	4.59622507704218e-05	0.559554
ENSG00000270141.3	ASPN_24hr_vs_0hr	TERC	76.6843	-0.841048	0.323164	-2.60254	0.00925354	0.0394655	0.558238
ENSG00000279641.1	ASPN_24hr_vs_0hr	CTD-2545G14.6	70.973	-0.84274	0.330086	-2.55309	0.0106772	0.044047	0.557583
ENSG00000120907.18	ASPN_24hr_vs_0hr	ADRA1A	386.255	-0.84592	0.149867	-5.64447	1.65693192117523e-08	3.44734535096542e-07	0.556356
ENSG00000128590.5	ASPN_24hr_vs_0hr	DNAJB9	4973.97	-0.846357	0.132192	-6.40249	1.52866412359945e-10	4.40705571757083e-09	0.556188
ENSG00000175175.6	ASPN_24hr_vs_0hr	PPM1E	715.569	-0.857837	0.105433	-8.13635	4.07381138820445e-16	2.85858576466648e-14	0.551779
ENSG00000116761.12	ASPN_24hr_vs_0hr	CTH	4055.29	-0.864259	0.0647517	-13.3473	1.22850759861694e-40	9.13763951851279e-38	0.549329
ENSG00000259556.2	ASPN_24hr_vs_0hr	RP11-56B16.2	128.323	-0.867106	0.234129	-3.70355	0.000212607	0.00171515	0.548246
ENSG00000151164.19	ASPN_24hr_vs_0hr	RAD9B	110.957	-0.874312	0.266017	-3.28668	0.00101377	0.00641741	0.545514
ENSG00000267259.1	ASPN_24hr_vs_0hr	ERVE-1	442.951	-0.87448	0.145086	-6.02731	1.66712255648901e-09	4.11962045686552e-08	0.545451
ENSG00000116717.13	ASPN_24hr_vs_0hr	GADD45A	2246.33	-0.875668	0.0751966	-11.645	2.43181522908475e-31	8.03904074396994e-29	0.545002
ENSG00000268416.1	ASPN_24hr_vs_0hr	CTD-2626G11.2	85.3533	-0.876339	0.347988	-2.5183	0.0117922	0.0477502	0.544748
ENSG00000168032.10	ASPN_24hr_vs_0hr	ENTPD3	321.081	-0.878351	0.167528	-5.24302	1.57968298236419e-07	2.71042261195499e-06	0.543989
ENSG00000155304.6	ASPN_24hr_vs_0hr	HSPA13	9039.06	-0.882371	0.128735	-6.85417	7.17298683551004e-12	2.60256956500115e-10	0.542475
ENSG00000214274.10	ASPN_24hr_vs_0hr	ANG	640.097	-0.882798	0.111269	-7.93392	2.12337790608663e-15	1.35568110433239e-13	0.542315
ENSG00000260953.1	ASPN_24hr_vs_0hr	RP11-426C22.6	118.678	-0.884595	0.296112	-2.98737	0.00281393	0.0149757	0.54164
ENSG00000196352.16	ASPN_24hr_vs_0hr	CD55	322.571	-0.887778	0.160753	-5.52261	3.33992747358412e-08	6.60701610332943e-07	0.540446
ENSG00000096088.16	ASPN_24hr_vs_0hr	PGC	146.093	-0.888309	0.250164	-3.5509	0.000383915	0.00284999	0.540247
ENSG00000071537.14	ASPN_24hr_vs_0hr	SEL1L	38049.4	-0.895139	0.0551322	-16.2362	2.79637990183005e-59	3.78172249269307e-56	0.537695
ENSG00000283000.2	ASPN_24hr_vs_0hr	LINC02635	117.889	-0.906221	0.26988	-3.35786	0.000785477	0.00521641	0.533581
ENSG00000261270.1	ASPN_24hr_vs_0hr	RP11-325K4.3	143.572	-0.91104	0.230172	-3.95808	7.55535541883049e-05	0.000695504	0.531802
ENSG00000221963.6	ASPN_24hr_vs_0hr	APOL6	150.199	-0.914123	0.241735	-3.78151	0.000155878	0.00130565	0.530666
ENSG00000197279.5	ASPN_24hr_vs_0hr	ZNF165	849.534	-0.91481	0.0986765	-9.27079	1.84764764538352e-20	2.08224290702464e-18	0.530414
ENSG00000233912.1	ASPN_24hr_vs_0hr	AC026202.3	232.756	-0.916019	0.188226	-4.86659	1.13541165870777e-06	1.66407722511693e-05	0.529969
ENSG00000260193.1	ASPN_24hr_vs_0hr	LINC02846	112.624	-0.917032	0.297917	-3.07814	0.00208295	0.0116884	0.529597
ENSG00000233041.8	ASPN_24hr_vs_0hr	PHGR1	99.1011	-0.918513	0.294351	-3.12047	0.00180562	0.0103989	0.529054
ENSG00000277639.2	ASPN_24hr_vs_0hr	RP11-467J12.4	93.4014	-0.918878	0.278827	-3.29552	0.000982403	0.00624807	0.52892
ENSG00000250033.5	ASPN_24hr_vs_0hr	SLC7A11-AS1	110.332	-0.92247	0.285119	-3.23538	0.00121479	0.00747179	0.527605
ENSG00000158079.16	ASPN_24hr_vs_0hr	PTPDC1	3717.32	-0.925247	0.070613	-13.1031	3.16218611883729e-39	1.96002836265931e-36	0.52659
ENSG00000050767.18	ASPN_24hr_vs_0hr	COL23A1	69.9342	-0.926641	0.323578	-2.86373	0.00418682	0.0207403	0.526082
ENSG00000225057.2	ASPN_24hr_vs_0hr	AC096574.4	180.625	-0.928025	0.212658	-4.36393	1.2774716799936e-05	0.000144956	0.525577
ENSG00000125787.11	ASPN_24hr_vs_0hr	GNRH2	107.549	-0.929103	0.269578	-3.44651	0.000567874	0.00397726	0.525185
ENSG00000198756.12	ASPN_24hr_vs_0hr	COLGALT2	156.603	-0.929246	0.2149	-4.32409	1.53160891317465e-05	0.000169905	0.525133
ENSG00000173320.12	ASPN_24hr_vs_0hr	STOX2	449.368	-0.930908	0.136591	-6.81528	9.40819092832053e-12	3.32437644298566e-10	0.524528
ENSG00000073146.16	ASPN_24hr_vs_0hr	MOV10L1	197.005	-0.940761	0.210415	-4.47098	7.78625243103242e-06	9.33346423561952e-05	0.520958
ENSG00000133067.18	ASPN_24hr_vs_0hr	LGR6	85.1115	-0.941142	0.296167	-3.17774	0.0014843	0.00886763	0.520821
ENSG00000229017.7	ASPN_24hr_vs_0hr	LINC01277	113.168	-0.941374	0.264978	-3.55265	0.000381374	0.00283382	0.520737
ENSG00000151012.13	ASPN_24hr_vs_0hr	SLC7A11	40178.2	-0.942978	0.100796	-9.3553	8.33638922401013e-21	9.76473433829722e-19	0.520158
ENSG00000145777.15	ASPN_24hr_vs_0hr	TSLP	69.7289	-0.951389	0.347126	-2.74076	0.00612978	0.0284247	0.517134
ENSG00000150961.15	ASPN_24hr_vs_0hr	SEC24D	10099.1	-0.951912	0.0555066	-17.1495	6.33564343983919e-66	1.1781128976381e-62	0.516947
ENSG00000236283.5	ASPN_24hr_vs_0hr	AC013463.2	69.9188	-0.953806	0.340417	-2.80188	0.0050806	0.0244118	0.516269
ENSG00000273565.1	ASPN_24hr_vs_0hr	CTD-3075F15.1	90.9524	-0.956034	0.289177	-3.30605	0.000946213	0.00608555	0.515472
ENSG00000100170.10	ASPN_24hr_vs_0hr	SLC5A1	60.5785	-0.964673	0.380353	-2.53626	0.0112044	0.0458408	0.512395
ENSG00000248771.5	ASPN_24hr_vs_0hr	SMIM31	116.545	-0.971418	0.266146	-3.64994	0.000262302	0.00205694	0.510004
ENSG00000127152.18	ASPN_24hr_vs_0hr	BCL11B	780.063	-0.971961	0.128816	-7.54532	4.5116173232101e-14	2.29845271575594e-12	0.509813
ENSG00000159708.18	ASPN_24hr_vs_0hr	LRRC36	61.4451	-0.975226	0.356446	-2.73597	0.00621969	0.0287342	0.50866
ENSG00000116329.11	ASPN_24hr_vs_0hr	OPRD1	59.7355	-0.978005	0.357365	-2.73671	0.00620562	0.0287049	0.507681
ENSG00000135842.17	ASPN_24hr_vs_0hr	NIBAN1	5656.21	-0.978897	0.0652448	-15.0035	6.96990393227942e-51	6.09907593509345e-48	0.507367
ENSG00000242781.2	ASPN_24hr_vs_0hr	LINC02050	56.0474	-0.98335	0.370493	-2.65416	0.00795052	0.0350539	0.505804
ENSG00000262343.1	ASPN_24hr_vs_0hr	RP11-353N14.3	172.282	-0.988196	0.206214	-4.7921	1.65046135826981e-06	2.30754353060355e-05	0.504108
ENSG00000091879.14	ASPN_24hr_vs_0hr	ANGPT2	505.308	-0.989051	0.146184	-6.76577	1.32599719225756e-11	4.56609588704246e-10	0.503809
ENSG00000175197.13	ASPN_24hr_vs_0hr	DDIT3	4607.56	-0.991235	0.056641	-17.5003	1.42478652043146e-68	3.53252071298973e-65	0.503047
ENSG00000261114.1	ASPN_24hr_vs_0hr	RP11-325K4.2	73.8057	-0.994212	0.346222	-2.8716	0.00408398	0.0203733	0.50201
ENSG00000188451.8	ASPN_24hr_vs_0hr	SRP72P2	101.244	-0.994721	0.285424	-3.48506	0.000492021	0.00351551	0.501833
ENSG00000131711.15	ASPN_24hr_vs_0hr	MAP1B	10226.1	-1.02843	0.056952	-18.0578	6.84893933040685e-73	3.39616071597107e-69	0.490244
ENSG00000148346.12	ASPN_24hr_vs_0hr	LCN2	67.2561	-1.04057	0.389957	-2.66843	0.00762071	0.0338405	0.486135
ENSG00000091986.16	ASPN_24hr_vs_0hr	CCDC80	148.138	-1.04168	0.220563	-4.72283	2.32579922931843e-06	3.14818829256969e-05	0.485761
ENSG00000137745.12	ASPN_24hr_vs_0hr	MMP13	114.166	-1.06028	0.254942	-4.15891	3.19771317236487e-05	0.000325816	0.479539
ENSG00000280670.3	ASPN_24hr_vs_0hr	CCDC163	687.675	-1.06706	0.105797	-10.0859	6.37728670631157e-24	9.78025948897844e-22	0.477289
ENSG00000126500.4	ASPN_24hr_vs_0hr	FLRT1	312.448	-1.10403	0.154126	-7.16312	7.88610695057908e-13	3.39506415630121e-11	0.465216
ENSG00000158125.10	ASPN_24hr_vs_0hr	XDH	757.725	-1.10567	0.102785	-10.7571	5.48771994916382e-27	1.11829208169536e-24	0.464688
ENSG00000127472.11	ASPN_24hr_vs_0hr	PLA2G5	58.0581	-1.10727	0.377015	-2.93695	0.00331461	0.0171686	0.464171
ENSG00000186481.16	ASPN_24hr_vs_0hr	ANKRD20A5P	60.6624	-1.10943	0.380186	-2.91811	0.00352162	0.0180462	0.463479
ENSG00000113580.15	ASPN_24hr_vs_0hr	NR3C1	127.072	-1.11137	0.257746	-4.31188	1.61875925993667e-05	0.000178111	0.462855
ENSG00000208028.1	ASPN_24hr_vs_0hr	MIR616	57.2572	-1.12237	0.381143	-2.94475	0.00323214	0.0168175	0.459338
ENSG00000287059.1	ASPN_24hr_vs_0hr	RP11-14A10.1	197.809	-1.12376	0.225776	-4.97733	6.44688959483332e-07	9.93823104795239e-06	0.458897
ENSG00000230836.1	ASPN_24hr_vs_0hr	LINC01293	63.5064	-1.13201	0.385268	-2.93825	0.00330071	0.0171085	0.456278
ENSG00000197249.14	ASPN_24hr_vs_0hr	SERPINA1	71.7441	-1.14224	0.323479	-3.5311	0.000413834	0.00303112	0.453057
ENSG00000187720.14	ASPN_24hr_vs_0hr	THSD4	269.444	-1.17442	0.1683	-6.97813	2.99128462007713e-12	1.15580129891603e-10	0.443062
ENSG00000157330.10	ASPN_24hr_vs_0hr	C1orf158	153.551	-1.19504	0.243197	-4.9139	8.92829792831713e-07	1.34294600588115e-05	0.436773
ENSG00000103888.17	ASPN_24hr_vs_0hr	CEMIP	292.64	-1.23458	0.1864	-6.62329	3.51287869117032e-11	1.13603442195325e-09	0.424967
ENSG00000214814.7	ASPN_24hr_vs_0hr	FER1L6	250.206	-1.24523	0.176422	-7.05828	1.68579821775013e-12	6.82157144287286e-11	0.42184
ENSG00000105550.10	ASPN_24hr_vs_0hr	FGF21	306.057	-1.27123	0.165684	-7.67261	1.68531226916307e-14	9.083588882634e-13	0.414306
ENSG00000152527.14	ASPN_24hr_vs_0hr	PLEKHH2	140.77	-1.31536	0.244072	-5.38921	7.07676318090638e-08	1.31428126191215e-06	0.401826
ENSG00000130487.9	ASPN_24hr_vs_0hr	KLHDC7B	340.883	-1.38758	0.15384	-9.0196	1.88785131559255e-19	1.92353946375033e-17	0.382207
ENSG00000092295.12	ASPN_24hr_vs_0hr	TGM1	340.884	-1.39597	0.170835	-8.17143	3.04762568533495e-16	2.17963844687705e-14	0.37999
ENSG00000103522.16	ASPN_24hr_vs_0hr	IL21R	80.3904	-1.40438	0.300538	-4.67289	2.96987138899391e-06	3.93408787022915e-05	0.37778
ENSG00000227192.1	ASPN_24hr_vs_0hr	RP1-45I4.3	56.2375	-1.42216	0.38367	-3.70673	0.000209954	0.00169559	0.373153
ENSG00000093072.18	ASPN_24hr_vs_0hr	ADA2	173.712	-1.44744	0.212847	-6.80039	1.04334456399037e-11	3.63484630770978e-10	0.366671
ENSG00000176971.4	ASPN_24hr_vs_0hr	FIBIN	199.576	-1.49907	0.211592	-7.0847	1.39346543040592e-12	5.79027702310573e-11	0.353782
ENSG00000196950.14	ASPN_24hr_vs_0hr	SLC39A10	11846.9	-1.50052	0.199585	-7.51819	5.55401423896781e-14	2.78186921949108e-12	0.353427
ENSG00000183671.12	ASPN_24hr_vs_0hr	GPR1	123.626	-1.72686	0.291232	-5.92948	3.03889914896163e-09	7.25628631459924e-08	0.30211
ENSG00000260088.1	ASPN_24hr_vs_0hr	DDX59-AS1	91.5531	-1.92302	0.288585	-6.66364	2.67133556935647e-11	8.79176724109444e-10	0.263701
ENSG00000285169.2	ASPN_24hr_vs_0hr	RP11-325K2.1	55.3616	-1.92905	0.392255	-4.91786	8.74965612269189e-07	1.31874249727624e-05	0.262602
ENSG00000136859.10	ASPN_24hr_vs_0hr	ANGPTL2	62.6542	-2.84868	0.40939	-6.95834	3.44299712140828e-12	1.31328269687358e-10	0.138823

## Sheet: 1D
Figure 1D	MyC-CaP
Gene	comparisonName	Feature_gene_name	baseMean	log2FoldChange	lfcSE	stat	pvalue	padj	FoldChange
ENSMUSG00000020826.9	mASPN_12hr_vs_0hr	Nos2	96.3312	8.24017	1.03929	7.92863	2.21580719554502e-15	1.49003749792041e-13	302.369
ENSMUSG00000024401.14	mASPN_12hr_vs_0hr	Tnf	9.67834	6.78391	1.31871	5.14435	2.68441618565703e-07	7.91968569283179e-06	110.195
ENSMUSG00000029380.11	mASPN_12hr_vs_0hr	Cxcl1	11554.3	6.3799	0.20907	30.5157	1.61530512202994e-204	2.1603808615416e-201	83.2801
ENSMUSG00000058427.10	mASPN_12hr_vs_0hr	Cxcl2	1105.72	6.05226	0.239862	25.2322	1.77426191439025e-140	1.64283005103965e-137	66.3607
ENSMUSG00000022126.6	mASPN_12hr_vs_0hr	Acod1	8.95373	5.68839	1.36145	4.17818	2.93851069549704e-05	0.00060257	51.5674
ENSMUSG00000029371.7	mASPN_12hr_vs_0hr	Cxcl5	13162.9	5.374	0.210576	25.5204	1.16910375909826e-143	1.27931835893325e-140	41.47
ENSMUSG00000038067.2	mASPN_12hr_vs_0hr	Csf3	60.4783	5.06738	0.515701	9.82619	8.6838138091147e-23	9.01095403623393e-21	33.5299
ENSMUSG00000027962.14	mASPN_12hr_vs_0hr	Vcam1	311.004	4.89875	0.36704	13.3466	1.23903634860809e-40	2.86813087080685e-38	29.8311
ENSMUSG00000027995.10	mASPN_12hr_vs_0hr	Tlr2	13.2997	4.73474	1.00801	4.69711	2.63867054742841e-06	6.67262129819238e-05	26.6256
ENSMUSG00000029379.10	mASPN_12hr_vs_0hr	Cxcl3	22.1537	4.24631	0.678452	6.25882	3.87910054347127e-10	1.58818820550217e-08	18.9787
ENSMUSG00000037974.16	mASPN_12hr_vs_0hr	Muc5ac	7.81817	3.94617	1.03648	3.80727	0.00014051	0.00247631	15.414
ENSMUSG00000040026.8	mASPN_12hr_vs_0hr	Saa3	127.858	3.88839	0.454871	8.54835	1.24864278019721e-17	9.8234726439437e-16	14.8089
ENSMUSG00000074647.3	mASPN_12hr_vs_0hr	Fam83c	5.81266	3.51679	1.17312	2.9978	0.00271932	0.031862	11.4462
ENSMUSG00000035356.17	mASPN_12hr_vs_0hr	Nfkbiz	5215.03	3.29947	0.057365	57.5171	0	0	9.84553
ENSMUSG00000028262.13	mASPN_12hr_vs_0hr	Clca3a2	6.53491	3.2131	0.992625	3.23697	0.00120806	0.0161672	9.27341
ENSMUSG00000033538.13	mASPN_12hr_vs_0hr	Casp4	19.4085	3.17333	0.620316	5.11567	3.12627533401136e-07	9.17828687694995e-06	9.02129
ENSMUSG00000042677.7	mASPN_12hr_vs_0hr	Zc3h12a	1049.26	3.11628	0.0946619	32.9201	1.13333879255052e-237	1.70524988074133e-234	8.6715
ENSMUSG00000035385.5	mASPN_12hr_vs_0hr	Ccl2	5.90934	3.024	1.0247	2.9511	0.00316648	0.035856	8.13418
ENSMUSG00000037405.8	mASPN_12hr_vs_0hr	Icam1	664.711	2.94505	0.124358	23.6821	5.51718312205203e-124	3.68946295778557e-121	7.70101
ENSMUSG00000105504.4	mASPN_12hr_vs_0hr	Gbp5	9.71574	2.92386	0.805117	3.63159	0.000281678	0.00462559	7.58872
ENSMUSG00000021553.14	mASPN_12hr_vs_0hr	Slc28a3	8.7178	2.8121	0.813301	3.45763	0.000544942	0.00821988	7.02305
ENSMUSG00000051590.10	mASPN_12hr_vs_0hr	Map3k19	6.13704	2.77899	0.967929	2.87107	0.00409084	0.0437701	6.86374
ENSMUSG00000023947.8	mASPN_12hr_vs_0hr	Nfkbie	519.09	2.74252	0.246655	11.1189	1.01567669660639e-28	1.47297595145194e-26	6.69236
ENSMUSG00000036718.17	mASPN_12hr_vs_0hr	Micall2	140.631	2.62666	0.219929	11.9432	7.04369167933945e-33	1.36749865716466e-30	6.17593
ENSMUSG00000024778.13	mASPN_12hr_vs_0hr	Fas	9.98799	2.58707	0.761101	3.39912	0.00067604	0.00989963	6.00877
ENSMUSG00000039304.11	mASPN_12hr_vs_0hr	Tnfsf10	798.274	2.53638	0.114658	22.1213	1.9729427818425e-108	1.18741561325191e-105	5.80132
ENSMUSG00000014599.10	mASPN_12hr_vs_0hr	Csf1	3340.27	2.504	0.11659	21.4769	2.5582758469379e-102	1.46637935093293e-99	5.67255
ENSMUSG00000022534.14	mASPN_12hr_vs_0hr	Mefv	47.3274	2.49182	0.333066	7.48146	7.35022895670157e-14	4.23323951922568e-12	5.62487
ENSMUSG00000043953.12	mASPN_12hr_vs_0hr	Ccrl2	14.5848	2.46843	0.610906	4.04061	5.33124231390134e-05	0.00104345	5.53442
ENSMUSG00000002983.17	mASPN_12hr_vs_0hr	Relb	1210.01	2.44741	0.0841393	29.0876	5.14934613353552e-186	6.19826794093671e-183	5.45437
ENSMUSG00000026822.14	mASPN_12hr_vs_0hr	Lcn2	1459.67	2.39419	0.169436	14.1304	2.46819289751946e-45	6.90921811800972e-43	5.25683
ENSMUSG00000034855.13	mASPN_12hr_vs_0hr	Cxcl10	39.5958	2.32768	0.370225	6.28719	3.2327385467689e-10	1.33719841537654e-08	5.01996
ENSMUSG00000021025.8	mASPN_12hr_vs_0hr	Nfkbia	12471	2.23449	0.0336018	66.4993	0	0	4.70598
ENSMUSG00000019850.11	mASPN_12hr_vs_0hr	Tnfaip3	10787.1	2.19578	0.0499182	43.9875	0	0	4.58137
ENSMUSG00000024235.11	mASPN_12hr_vs_0hr	Map3k8	277.422	2.18586	0.141611	15.4357	9.41627851789577e-54	2.90624985948491e-51	4.54998
ENSMUSG00000063354.7	mASPN_12hr_vs_0hr	Slc39a4	29.7642	2.17353	0.405583	5.35904	8.36646716868831e-08	2.68552440825337e-06	4.51127
ENSMUSG00000053175.17	mASPN_12hr_vs_0hr	Bcl3	2512.05	2.13605	0.0590725	36.1598	2.6133106739849e-286	6.29128411655125e-283	4.39556
ENSMUSG00000003051.13	mASPN_12hr_vs_0hr	Elf3	1648.93	2.09064	0.0844546	24.7547	2.7617729076173e-135	2.21623069926596e-132	4.25938
ENSMUSG00000036931.15	mASPN_12hr_vs_0hr	Nfkbid	127.514	2.04175	0.208509	9.79216	1.21668255914568e-22	1.24111931902005e-20	4.11744
ENSMUSG00000024164.15	mASPN_12hr_vs_0hr	C3	1135.65	2.03919	0.0840925	24.2493	6.71886065589893e-130	4.75734857147385e-127	4.11014
ENSMUSG00000026068.11	mASPN_12hr_vs_0hr	Il18rap	14.3844	2.01749	0.561414	3.59359	0.000326158	0.00525565	4.04879
ENSMUSG00000028195.4	mASPN_12hr_vs_0hr	Ccn1	9841.78	2.00573	0.105408	19.0282	9.96032460664128e-81	4.28187240321932e-78	4.01592
ENSMUSG00000034394.14	mASPN_12hr_vs_0hr	Lif	1100.9	1.94469	0.0772559	25.172	8.11448459473362e-140	6.97671793334348e-137	3.84954
ENSMUSG00000067615.4	mASPN_12hr_vs_0hr	Krt81	11.2341	1.9181	0.646916	2.96499	0.00302693	0.0348329	3.77924
ENSMUSG00000022965.8	mASPN_12hr_vs_0hr	Ifngr2	175.276	1.90855	0.173487	11.0011	3.77397342332019e-28	5.22153081569024e-26	3.75431
ENSMUSG00000000732.9	mASPN_12hr_vs_0hr	Icosl	11.0977	1.88163	0.6358	2.95946	0.00308174	0.0351611	3.68491
ENSMUSG00000026875.14	mASPN_12hr_vs_0hr	Traf1	16.0957	1.86414	0.561482	3.32003	0.000900075	0.0125541	3.6405
ENSMUSG00000031722.10	mASPN_12hr_vs_0hr	Hp	675.714	1.86174	0.196059	9.4958	2.18517544161976e-21	2.03898889850985e-19	3.63446
ENSMUSG00000021367.8	mASPN_12hr_vs_0hr	Edn1	3249.18	1.80123	0.0510095	35.3117	3.87714016313728e-273	7.77818935728057e-270	3.48518
ENSMUSG00000030134.11	mASPN_12hr_vs_0hr	Rasgef1a	15.1168	1.74726	0.550686	3.17287	0.00150938	0.0195149	3.3572
ENSMUSG00000096201.1	mASPN_12hr_vs_0hr	Gm10715	18.8636	1.72887	0.521859	3.31291	0.000923301	0.0128483	3.31469
ENSMUSG00000020865.16	mASPN_12hr_vs_0hr	Abcc3	877.156	1.70226	0.0855027	19.9089	3.40811300652121e-88	1.70931067747899e-85	3.25411
ENSMUSG00000003541.6	mASPN_12hr_vs_0hr	Ier3	5440.81	1.69952	0.0488261	34.8076	1.86365625040141e-265	3.20469004086882e-262	3.24793
ENSMUSG00000028270.12	mASPN_12hr_vs_0hr	Gbp2	183.343	1.65343	0.188361	8.77798	1.66431723408645e-18	1.39120739907629e-16	3.14581
ENSMUSG00000004791.7	mASPN_12hr_vs_0hr	Pgf	16.3442	1.64727	0.5262	3.13049	0.00174514	0.0221119	3.13239
ENSMUSG00000031880.7	mASPN_12hr_vs_0hr	Rrad	65.195	1.60864	0.262208	6.13498	8.51718344520433e-10	3.35037049444198e-08	3.04964
ENSMUSG00000049985.15	mASPN_12hr_vs_0hr	Ankrd55	58.0673	1.5939	0.280315	5.68611	1.29968004852066e-08	4.60124963060092e-07	3.01864
ENSMUSG00000036067.12	mASPN_12hr_vs_0hr	Slc2a6	429.875	1.59321	0.123323	12.919	3.51608239286316e-38	7.55769352908818e-36	3.0172
ENSMUSG00000026069.15	mASPN_12hr_vs_0hr	Il1rl1	30.2417	1.5684	0.400867	3.91252	9.13366089918069e-05	0.00168623	2.96576
ENSMUSG00000024803.9	mASPN_12hr_vs_0hr	Ankrd1	325.6	1.5681	0.120352	13.0293	8.33934694109818e-39	1.8251039841818e-36	2.96515
ENSMUSG00000012350.15	mASPN_12hr_vs_0hr	Ehf	112.983	1.55425	0.213583	7.27705	3.41207616673722e-13	1.81730800084141e-11	2.93681
ENSMUSG00000090588.2	mASPN_12hr_vs_0hr	Gm9573	56.6115	1.53931	0.316307	4.86651	1.13588836034261e-06	3.03163818036453e-05	2.90655
ENSMUSG00000001333.9	mASPN_12hr_vs_0hr	Sync	22.8548	1.52109	0.43785	3.474	0.000512769	0.00783274	2.87008
ENSMUSG00000018899.16	mASPN_12hr_vs_0hr	Irf1	4716.03	1.51427	0.0403749	37.5052	7.56541297313914e-308	2.2766218989419e-304	2.85655
ENSMUSG00000032015.16	mASPN_12hr_vs_0hr	Pou2f3	21.3579	1.50561	0.454232	3.31463	0.000917647	0.0127844	2.83945
ENSMUSG00000070880.10	mASPN_12hr_vs_0hr	Gad1	16.3148	1.49547	0.510868	2.9273	0.00341914	0.0380372	2.81955
ENSMUSG00000039232.12	mASPN_12hr_vs_0hr	Stx11	702.221	1.47493	0.0894818	16.483	4.85832769545293e-61	1.67084829914763e-58	2.7797
ENSMUSG00000032174.5	mASPN_12hr_vs_0hr	Icam5	43.6002	1.47024	0.319521	4.60139	4.19673541641841e-06	0.000102884	2.77069
ENSMUSG00000028268.14	mASPN_12hr_vs_0hr	Gbp3	46.0639	1.45753	0.305829	4.76585	1.88060846668827e-06	4.87863881757041e-05	2.74639
ENSMUSG00000032372.14	mASPN_12hr_vs_0hr	Plscr2	1305.65	1.41752	0.0685441	20.6804	5.1978087987673e-95	2.72026193525052e-92	2.67126
ENSMUSG00000029321.1	mASPN_12hr_vs_0hr	Slc10a6	50.7617	1.40737	0.301483	4.66815	3.0393019516501e-06	7.59005759170379e-05	2.65253
ENSMUSG00000024610.15	mASPN_12hr_vs_0hr	Cd74	23.7488	1.40666	0.421455	3.33763	0.000844949	0.0119374	2.65123
ENSMUSG00000091028.1	mASPN_12hr_vs_0hr	Gm10722	40.2366	1.38272	0.363142	3.80766	0.000140289	0.00247603	2.60759
ENSMUSG00000037887.11	mASPN_12hr_vs_0hr	Dusp8	1083.17	1.37363	0.0698193	19.674	3.59863684945268e-86	1.73267167027447e-83	2.59121
ENSMUSG00000000489.7	mASPN_12hr_vs_0hr	Pdgfb	302.064	1.36245	0.120964	11.2633	1.99153579080259e-29	3.19628217518544e-27	2.57122
ENSMUSG00000032369.13	mASPN_12hr_vs_0hr	Plscr1	2145.03	1.31206	0.0614703	21.3447	4.36925931194615e-101	2.39058065172254e-98	2.48296
ENSMUSG00000071637.5	mASPN_12hr_vs_0hr	Cebpd	1953.11	1.29632	0.0561706	23.0782	7.65933595049226e-118	4.85239088610923e-115	2.45601
ENSMUSG00000069763.3	mASPN_12hr_vs_0hr	Tmem100	733.707	1.27826	0.0867855	14.729	4.19969415922039e-49	1.2637929648634e-46	2.42547
ENSMUSG00000002847.7	mASPN_12hr_vs_0hr	Pla1a	96.5741	1.27431	0.247606	5.14653	2.65342872558445e-07	7.84749915721375e-06	2.41884
ENSMUSG00000028965.13	mASPN_12hr_vs_0hr	Tnfrsf9	1022.05	1.26131	0.0874428	14.4244	3.63220340177757e-47	1.04097219874278e-44	2.39714
ENSMUSG00000037868.15	mASPN_12hr_vs_0hr	Egr2	24.7643	1.24778	0.438454	2.84586	0.00442922	0.0466851	2.37475
ENSMUSG00000019779.15	mASPN_12hr_vs_0hr	Frk	192.177	1.23678	0.155675	7.94466	1.94730769470504e-15	1.31683947871711e-13	2.35672
ENSMUSG00000020183.11	mASPN_12hr_vs_0hr	Cpm	8091.34	1.2279	0.163318	7.51845	5.54299546912059e-14	3.25468470545388e-12	2.34225
ENSMUSG00000025225.15	mASPN_12hr_vs_0hr	Nfkb2	5044.83	1.20953	0.0496559	24.3582	4.74434539874983e-131	3.56923034779698e-128	2.31262
ENSMUSG00000035314.10	mASPN_12hr_vs_0hr	Gdpd5	1958.72	1.19977	0.0679594	17.6542	9.44267978197345e-70	3.55192301673795e-67	2.29703
ENSMUSG00000023030.16	mASPN_12hr_vs_0hr	Slc11a2	1869.52	1.18414	0.0688128	17.2082	2.30473418986341e-66	8.40669255860177e-64	2.27229
ENSMUSG00000051439.7	mASPN_12hr_vs_0hr	Cd14	667.125	1.1829	0.0917428	12.8937	4.88635342373641e-38	1.031877827395e-35	2.27033
ENSMUSG00000042286.13	mASPN_12hr_vs_0hr	Stab1	443.506	1.17847	0.101726	11.5848	4.92078415836988e-31	8.58427230642004e-29	2.26337
ENSMUSG00000035818.14	mASPN_12hr_vs_0hr	Plekhs1	3432.19	1.15526	0.0640311	18.0421	9.09671585765726e-73	3.53216673479421e-70	2.22724
ENSMUSG00000091387.2	mASPN_12hr_vs_0hr	Gcnt4	112.972	1.15187	0.196169	5.8718	4.3109387110194e-09	1.58203564830916e-07	2.22201
ENSMUSG00000078920.3	mASPN_12hr_vs_0hr	Ifi47	127.889	1.12936	0.199327	5.66587	1.46281367806448e-08	5.11857216362272e-07	2.18762
ENSMUSG00000037126.16	mASPN_12hr_vs_0hr	Psd	949.74	1.10837	0.0820431	13.5096	1.37291757671665e-41	3.30516177418766e-39	2.15602
ENSMUSG00000049866.12	mASPN_12hr_vs_0hr	Arl4c	1576.25	1.108	0.0577695	19.1797	5.47131544395029e-82	2.5330086153396e-79	2.15547
ENSMUSG00000020599.13	mASPN_12hr_vs_0hr	Rgs9	213.332	1.08345	0.147689	7.33606	2.19976939592074e-13	1.2090695990273e-11	2.1191
ENSMUSG00000044350.14	mASPN_12hr_vs_0hr	Lacc1	221.191	1.08022	0.144095	7.49658	6.55060534873887e-14	3.8276522612995e-12	2.11436
ENSMUSG00000056214.9	mASPN_12hr_vs_0hr	Pard6g	360.943	1.0748	0.112058	9.59144	8.68626032297108e-22	8.43197705706475e-20	2.10643
ENSMUSG00000019122.8	mASPN_12hr_vs_0hr	Ccl9	57.9881	1.07087	0.261781	4.09071	4.30047506949503e-05	0.000862747	2.1007
ENSMUSG00000091650.2	mASPN_12hr_vs_0hr	Apol11a	53.1762	1.06076	0.298928	3.54856	0.000387346	0.00612678	2.08604
ENSMUSG00000029875.5	mASPN_12hr_vs_0hr	Ccdc184	49.065	1.05806	0.29955	3.53216	0.000412182	0.0064602	2.08213
ENSMUSG00000017009.3	mASPN_12hr_vs_0hr	Sdc4	57973.2	1.04825	0.0413722	25.3371	1.24597653197484e-141	1.24981829294843e-138	2.06802
ENSMUSG00000023800.15	mASPN_12hr_vs_0hr	Tiam2	563.597	1.01937	0.094991	10.7313	7.25959034758717e-27	9.498227066729e-25	2.02704
ENSMUSG00000020275.9	mASPN_12hr_vs_0hr	Rel	668.975	1.01919	0.0879454	11.5889	4.69091523171057e-31	8.30360980060297e-29	2.02678
ENSMUSG00000012428.9	mASPN_12hr_vs_0hr	Steap4	11607.6	1.00532	0.0963105	10.4383	1.65756771739554e-25	2.01536794083738e-23	2.00739
ENSMUSG00000004446.12	mASPN_12hr_vs_0hr	Bid	1304.18	0.997922	0.0842334	11.8471	2.22747563419863e-32	4.0624430619468e-30	1.99712
ENSMUSG00000040483.15	mASPN_12hr_vs_0hr	Xaf1	34.083	0.985369	0.346379	2.84477	0.00444432	0.0467216	1.97982
ENSMUSG00000043895.6	mASPN_12hr_vs_0hr	S1pr2	2587.72	0.970315	0.0507912	19.104	2.33908956955514e-81	1.04280078328649e-78	1.95927
ENSMUSG00000020806.15	mASPN_12hr_vs_0hr	Rhbdf2	1109.19	0.960227	0.0725839	13.2292	5.95216852336824e-40	1.32678245399599e-37	1.94562
ENSMUSG00000022018.7	mASPN_12hr_vs_0hr	Rgcc	102.596	0.958226	0.209514	4.57356	4.79514428353247e-06	0.000115438	1.94292
ENSMUSG00000037946.11	mASPN_12hr_vs_0hr	Fgd3	1413.76	0.91866	0.0688015	13.3523	1.1480009342995e-40	2.70950730316923e-38	1.89036
ENSMUSG00000020400.17	mASPN_12hr_vs_0hr	Tnip1	8168.92	0.913401	0.0992072	9.207	3.35378860633496e-20	3.0582995041253e-18	1.88348
ENSMUSG00000039934.12	mASPN_12hr_vs_0hr	Gsap	886.636	0.909678	0.0885279	10.2756	9.07719583012975e-25	1.05059813660838e-22	1.87863
ENSMUSG00000073489.6	mASPN_12hr_vs_0hr	Ifi204	52.486	0.898916	0.284434	3.16037	0.0015757	0.0202203	1.86466
ENSMUSG00000043903.4	mASPN_12hr_vs_0hr	Zfp469	5206.74	0.895078	0.0534267	16.7534	5.35007634205909e-63	1.89408438027545e-60	1.85971
ENSMUSG00000026819.15	mASPN_12hr_vs_0hr	Slc25a25	469.548	0.894219	0.107184	8.34282	7.25403518015867e-17	5.42340505984906e-15	1.8586
ENSMUSG00000022508.5	mASPN_12hr_vs_0hr	Bcl6	745.837	0.890133	0.0857539	10.3801	3.05510465051852e-25	3.64101927507836e-23	1.85335
ENSMUSG00000017314.12	mASPN_12hr_vs_0hr	Mpp2	167.18	0.877697	0.207282	4.23431	2.29253856613635e-05	0.000482835	1.83744
ENSMUSG00000050014.8	mASPN_12hr_vs_0hr	Apol10b	323.062	0.873217	0.136001	6.42067	1.35678658492812e-10	5.77089756988687e-09	1.83174
ENSMUSG00000039384.8	mASPN_12hr_vs_0hr	Dusp10	531.38	0.862372	0.0936968	9.20386	3.45310861576034e-20	3.12519311337648e-18	1.81802
ENSMUSG00000037419.9	mASPN_12hr_vs_0hr	Endod1	162.362	0.847131	0.171987	4.92556	8.41180875523499e-07	2.3012032269719e-05	1.79892
ENSMUSG00000028538.12	mASPN_12hr_vs_0hr	St3gal3	1010.83	0.829156	0.0725761	11.4246	3.14975560447775e-30	5.19364496042447e-28	1.77665
ENSMUSG00000037321.17	mASPN_12hr_vs_0hr	Tap1	246.407	0.79527	0.131549	6.04543	1.49011664934995e-09	5.71227200898896e-08	1.7354
ENSMUSG00000096727.3	mASPN_12hr_vs_0hr	Psmb9	58.3288	0.780399	0.275357	2.83413	0.00459503	0.0478464	1.71761
ENSMUSG00000026628.13	mASPN_12hr_vs_0hr	Atf3	1149.84	0.773658	0.0691941	11.181	5.052969262389e-29	7.50896185325635e-27	1.7096
ENSMUSG00000026971.15	mASPN_12hr_vs_0hr	Itgb6	90.0304	0.772916	0.213328	3.62314	0.000291053	0.00474074	1.70872
ENSMUSG00000024338.15	mASPN_12hr_vs_0hr	Psmb8	252.784	0.761091	0.136874	5.56052	2.68979440002167e-08	9.17197030964895e-07	1.69477
ENSMUSG00000021756.12	mASPN_12hr_vs_0hr	Il6st	3927.55	0.760847	0.0547554	13.8954	6.75642138139716e-44	1.80726764817506e-41	1.69449
ENSMUSG00000085683.2	mASPN_12hr_vs_0hr	Tmem238l	4354.39	0.760422	0.0597066	12.736	3.73140849767523e-37	7.74395932526151e-35	1.69399
ENSMUSG00000030717.9	mASPN_12hr_vs_0hr	Nupr1	1058.92	0.741956	0.0777442	9.54356	1.38017085911374e-21	1.29789973680876e-19	1.67244
ENSMUSG00000003341.9	mASPN_12hr_vs_0hr	Atp8b3	208.474	0.740996	0.142124	5.21372	1.8508735147103e-07	5.61182984800199e-06	1.67133
ENSMUSG00000056919.9	mASPN_12hr_vs_0hr	Cep162	578.938	0.740392	0.0934585	7.92215	2.33446975508576e-15	1.55248687524681e-13	1.67063
ENSMUSG00000029561.17	mASPN_12hr_vs_0hr	Oasl2	123.765	0.739629	0.199945	3.69916	0.000216317	0.0036519	1.66975
ENSMUSG00000035673.10	mASPN_12hr_vs_0hr	Sbno2	3462.27	0.73958	0.0506536	14.6007	2.77773003417381e-48	8.15500888325612e-46	1.66969
ENSMUSG00000052837.6	mASPN_12hr_vs_0hr	Junb	11503.6	0.738719	0.039965	18.4842	2.76959555793534e-76	1.11125405769559e-73	1.66869
ENSMUSG00000025473.16	mASPN_12hr_vs_0hr	Adam8	185.34	0.735493	0.160724	4.57613	4.73663586062649e-06	0.000114488	1.66497
ENSMUSG00000031504.6	mASPN_12hr_vs_0hr	Rab20	162.233	0.731203	0.158678	4.6081	4.06371772860017e-06	9.98434214521669e-05	1.66002
ENSMUSG00000039741.15	mASPN_12hr_vs_0hr	Bahcc1	5200.23	0.723034	0.0389426	18.5667	5.97897511288725e-77	2.48168701495944e-74	1.65065
ENSMUSG00000003863.18	mASPN_12hr_vs_0hr	Ppfia3	425.327	0.716263	0.11975	5.98134	2.21308204408304e-09	8.40342856928315e-08	1.64292
ENSMUSG00000047415.12	mASPN_12hr_vs_0hr	Gpr68	91.6834	0.713187	0.23698	3.00948	0.00261695	0.0309433	1.63942
ENSMUSG00000024339.12	mASPN_12hr_vs_0hr	Tap2	933.602	0.709088	0.0884489	8.01693	1.08421524194385e-15	7.50040164786098e-14	1.63477
ENSMUSG00000039936.18	mASPN_12hr_vs_0hr	Pik3cd	115.745	0.708994	0.189052	3.75025	0.000176657	0.00303774	1.63466
ENSMUSG00000022529.11	mASPN_12hr_vs_0hr	Zfp263	1774.55	0.706097	0.0615333	11.475	1.76120769446426e-30	2.94439680809255e-28	1.63138
ENSMUSG00000045136.6	mASPN_12hr_vs_0hr	Tubb2b	434.284	0.705936	0.101696	6.94164	3.87573003911559e-12	1.95197332555792e-10	1.6312
ENSMUSG00000038007.14	mASPN_12hr_vs_0hr	Acer2	368.625	0.701062	0.12221	5.73656	9.66191374126983e-09	3.44084188472381e-07	1.6257
ENSMUSG00000046671.18	mASPN_12hr_vs_0hr	Mtfr1l	9201.1	0.699019	0.0447961	15.6044	6.78972629356157e-55	2.15073514198949e-52	1.6234
ENSMUSG00000056708.5	mASPN_12hr_vs_0hr	Ier5	1403.75	0.684838	0.0619449	11.0556	2.05934291220027e-28	2.91627183931231e-26	1.60752
ENSMUSG00000074170.5	mASPN_12hr_vs_0hr	Plekhf1	1225.89	0.681977	0.0648747	10.5122	7.58889351428714e-26	9.51536575327857e-24	1.60434
ENSMUSG00000017002.14	mASPN_12hr_vs_0hr	Slpi	1417.56	0.678885	0.0799468	8.49171	2.03620200496659e-17	1.59154308660927e-15	1.6009
ENSMUSG00000042349.13	mASPN_12hr_vs_0hr	Ikbke	833.552	0.676165	0.0892931	7.57242	3.66345239211218e-14	2.21592846451529e-12	1.59789
ENSMUSG00000054364.5	mASPN_12hr_vs_0hr	Rhob	7839.63	0.671149	0.0408608	16.4253	1.2612015704946e-60	4.21696758445653e-58	1.59234
ENSMUSG00000028539.14	mASPN_12hr_vs_0hr	Artn	86.1628	0.669072	0.231733	2.88726	0.00388616	0.0420663	1.59005
ENSMUSG00000022359.10	mASPN_12hr_vs_0hr	Wdyhv1	362.83	0.659673	0.129826	5.08122	3.7501429599008e-07	1.08250529516369e-05	1.57972
ENSMUSG00000032487.8	mASPN_12hr_vs_0hr	Ptgs2	2577.2	0.65905	0.0480039	13.7291	6.79643696919285e-43	1.70434816246196e-40	1.57904
ENSMUSG00000041135.15	mASPN_12hr_vs_0hr	Ripk2	504.484	0.658829	0.103004	6.39615	1.59344809755085e-10	6.72994201762091e-09	1.5788
ENSMUSG00000023092.16	mASPN_12hr_vs_0hr	Fhl1	137.234	0.651616	0.181991	3.58047	0.000342972	0.00547527	1.57093
ENSMUSG00000002289.16	mASPN_12hr_vs_0hr	Angptl4	3628.22	0.649677	0.047872	13.5711	5.93910907843342e-42	1.45896032606333e-39	1.56882
ENSMUSG00000060961.16	mASPN_12hr_vs_0hr	Slc4a4	4271.4	0.648816	0.0523589	12.3917	2.89845277534136e-35	5.81477934279733e-33	1.56788
ENSMUSG00000034422.14	mASPN_12hr_vs_0hr	Parp14	1879.06	0.64545	0.0712505	9.05888	1.31795616253148e-19	1.17512876506604e-17	1.56423
ENSMUSG00000038781.7	mASPN_12hr_vs_0hr	Stap2	598.277	0.640785	0.0860209	7.44917	9.39275150159716e-14	5.33006272875133e-12	1.55918
ENSMUSG00000078994.9	mASPN_12hr_vs_0hr	Zfp429	142.554	0.633625	0.166708	3.8008	0.000144229	0.00253814	1.55146
ENSMUSG00000054855.13	mASPN_12hr_vs_0hr	Rnd1	553.173	0.631175	0.0921649	6.84832	7.47215983255447e-12	3.67111787365135e-10	1.54883
ENSMUSG00000031897.9	mASPN_12hr_vs_0hr	Psmb10	2075.34	0.627592	0.0563895	11.1296	9.00504247863595e-29	1.32187434530904e-26	1.54498
ENSMUSG00000020205.8	mASPN_12hr_vs_0hr	Phlda1	1145.1	0.620982	0.0675863	9.18799	4.00252270660481e-20	3.59540043428374e-18	1.53792
ENSMUSG00000079620.13	mASPN_12hr_vs_0hr	Muc4	110.306	0.618259	0.197553	3.12959	0.0017505	0.0221314	1.53502
ENSMUSG00000040296.15	mASPN_12hr_vs_0hr	Ddx58	1060.23	0.617156	0.0687407	8.97804	2.75637244708742e-19	2.43959229011701e-17	1.53385
ENSMUSG00000026566.15	mASPN_12hr_vs_0hr	Mpzl1	1962.93	0.612805	0.0544955	11.2451	2.44939887937621e-29	3.8290148455911e-27	1.52923
ENSMUSG00000067219.9	mASPN_12hr_vs_0hr	Nipal1	1964.11	0.610919	0.0582787	10.4827	1.03720312337978e-25	1.28709422640437e-23	1.52723
ENSMUSG00000037580.10	mASPN_12hr_vs_0hr	Gch1	225.437	0.606678	0.133235	4.55343	5.27775005181037e-06	0.000126048	1.52275
ENSMUSG00000022895.16	mASPN_12hr_vs_0hr	Ets2	7181.4	0.602276	0.0375441	16.0418	6.52178399550661e-58	2.12169497172738e-55	1.51811
ENSMUSG00000031778.13	mASPN_12hr_vs_0hr	Cx3cl1	249.144	0.602112	0.147095	4.09336	4.25175910242817e-05	0.000855826	1.51794
ENSMUSG00000028191.11	mASPN_12hr_vs_0hr	Bcl10	1616.55	0.598412	0.0558803	10.7088	9.25223466802178e-27	1.1847781776487e-24	1.51405
ENSMUSG00000023206.16	mASPN_12hr_vs_0hr	Il15ra	130.579	0.59783	0.178531	3.3486	0.000812213	0.0115699	1.51344
ENSMUSG00000021725.9	mASPN_12hr_vs_0hr	Parp8	1149.33	0.58983	0.152954	3.85625	0.000115142	0.00207169	1.50507
ENSMUSG00000021127.7	mASPN_12hr_vs_0hr	Zfp36l1	1989.12	0.588441	0.0614288	9.57924	9.77634722519974e-22	9.33951520235947e-20	1.50362
ENSMUSG00000047230.6	mASPN_12hr_vs_0hr	Cldn2	98.1628	-0.602899	0.206234	-2.92337	0.0034626	0.0383787	0.658429
ENSMUSG00000054871.5	mASPN_12hr_vs_0hr	Tmem158	511.885	-0.605969	0.09225	-6.56876	5.07343226706242e-11	2.27869045517278e-09	0.65703
ENSMUSG00000049791.4	mASPN_12hr_vs_0hr	Fzd4	2574.5	-0.6157	0.0568907	-10.8225	2.69288473332518e-27	3.60158372611503e-25	0.652613
ENSMUSG00000039238.6	mASPN_12hr_vs_0hr	Zfp750	1635.5	-0.64881	0.0640545	-10.129	4.10701582053615e-24	4.5774212436846e-22	0.637806
ENSMUSG00000021214.14	mASPN_12hr_vs_0hr	Akr1c18	83.4665	-0.673117	0.227112	-2.96382	0.00303848	0.034899	0.62715
ENSMUSG00000028989.3	mASPN_12hr_vs_0hr	Angptl7	236.688	-0.675567	0.165208	-4.0892	4.32869549023585e-05	0.000865523	0.626086
ENSMUSG00000030317.8	mASPN_12hr_vs_0hr	Timp4	76.328	-0.735006	0.23393	-3.14199	0.00167806	0.0213744	0.600816
ENSMUSG00000034771.15	mASPN_12hr_vs_0hr	Tle2	74.3456	-0.770094	0.243503	-3.16257	0.00156385	0.0200897	0.586379
ENSMUSG00000053647.4	mASPN_12hr_vs_0hr	Gper1	80.0264	-0.808461	0.256739	-3.14896	0.00163851	0.0209371	0.570991

## Sheet: 1E
Figure 1E	MyC-CaP
Gene	comparisonName	Feature_gene_name	baseMean	log2FoldChange	lfcSE	stat	pvalue	padj	FoldChange
ENSMUSG00000020826.9	mASPN_24hr_vs_0hr	Nos2	146.835	8.86099	1.04042	8.51672	1.64128705177574e-17	8.33746237645741e-17	464.97
ENSMUSG00000040026.8	mASPN_24hr_vs_0hr	Saa3	1269.41	7.29432	0.213874	34.1057	6.07300419665047e-255	4.0790344854169e-252	156.967
ENSMUSG00000058427.10	mASPN_24hr_vs_0hr	Cxcl2	1533.93	6.54542	0.162587	40.258	0	0	93.4044
ENSMUSG00000024401.14	mASPN_24hr_vs_0hr	Tnf	7.17532	6.36242	1.38034	4.60931	4.04013967587079e-06	9.74372405371591e-06	82.2774
ENSMUSG00000029380.11	mASPN_24hr_vs_0hr	Cxcl1	10561.5	6.25934	0.19883	31.4808	1.58963874980746e-217	8.73578749326011e-215	76.6035
ENSMUSG00000056413.16	mASPN_24hr_vs_0hr	Adap1	5.03718	5.85401	1.45037	4.03621	5.43214341213103e-05	0.000117823	57.8407
ENSMUSG00000029371.7	mASPN_24hr_vs_0hr	Cxcl5	15974.3	5.67004	0.133356	42.518	0	0	50.9156
ENSMUSG00000022126.6	mASPN_24hr_vs_0hr	Acod1	8.53683	5.633	1.39806	4.02915	5.59796532048518e-05	0.000121224	49.6253
ENSMUSG00000029379.10	mASPN_24hr_vs_0hr	Cxcl3	55.626	5.62928	0.606955	9.27462	1.78254908326972e-20	1.05849795759975e-19	49.4974
ENSMUSG00000038067.2	mASPN_24hr_vs_0hr	Csf3	87.3591	5.62448	0.485822	11.5772	5.37533962927864e-31	5.12522524589738e-30	49.3329
ENSMUSG00000027962.14	mASPN_24hr_vs_0hr	Vcam1	489.112	5.59065	0.206927	27.0175	9.20308400967612e-161	2.1397170322497e-158	48.1895
ENSMUSG00000017007.9	mASPN_24hr_vs_0hr	Rbpjl	4.12326	5.55682	1.51891	3.65843	0.000253761	0.000512867	47.0728
ENSMUSG00000037033.9	mASPN_24hr_vs_0hr	Clca3b	21.2668	5.45033	0.933238	5.84023	5.21289174691575e-09	1.57323667549205e-08	43.7232
ENSMUSG00000040264.10	mASPN_24hr_vs_0hr	Gbp2b	3.65791	5.39168	1.54919	3.48031	0.000500833	0.00098026	41.9813
ENSMUSG00000004791.7	mASPN_24hr_vs_0hr	Pgf	141.847	5.13295	0.36248	14.1606	1.60557944251503e-45	2.60207177748079e-44	35.089
ENSMUSG00000079563.10	mASPN_24hr_vs_0hr	Pglyrp2	11.0446	5.07645	1.20188	4.22374	2.402776088996e-05	5.38952929795207e-05	33.7415
ENSMUSG00000028262.13	mASPN_24hr_vs_0hr	Clca3a2	18.873	4.84459	0.858056	5.64601	1.64218053630317e-08	4.78178292001572e-08	28.7321
ENSMUSG00000071862.3	mASPN_24hr_vs_0hr	Lrrtm2	4.67625	4.73362	1.46042	3.24127	0.00118999	0.00223261	26.6048
ENSMUSG00000056054.9	mASPN_24hr_vs_0hr	S100a8	2.15897	4.64126	1.90102	2.44146	0.0146281	0.0235994	24.9551
ENSMUSG00000079363.7	mASPN_24hr_vs_0hr	Gbp4	4.25195	4.59642	1.4954	3.0737	0.00211421	0.00385591	24.1914
ENSMUSG00000026822.14	mASPN_24hr_vs_0hr	Lcn2	5149.47	4.40569	0.0785877	56.0608	0	0	21.1956
ENSMUSG00000090231.10	mASPN_24hr_vs_0hr	Cfb	6.77534	4.36274	1.27136	3.43157	0.000600107	0.00116439	20.5739
ENSMUSG00000038418.7	mASPN_24hr_vs_0hr	Egr1	3557.25	4.36038	0.0769551	56.6613	0	0	20.5402
ENSMUSG00000068855.3	mASPN_24hr_vs_0hr	H2ac20	3.48799	4.31099	1.60213	2.69078	0.00712855	0.0120858	19.8489
ENSMUSG00000035385.5	mASPN_24hr_vs_0hr	Ccl2	12.4121	4.2066	0.913746	4.60369	4.15077415478082e-06	1.00025631914092e-05	18.4635
ENSMUSG00000063354.7	mASPN_24hr_vs_0hr	Slc39a4	98.5148	4.12069	0.316307	13.0275	8.53331626224081e-39	1.10168544476649e-37	17.3961
ENSMUSG00000000724.10	mASPN_24hr_vs_0hr	Cryba1	2.79827	3.95361	1.62828	2.42809	0.0151784	0.0243992	15.4937
ENSMUSG00000049013.3	mASPN_24hr_vs_0hr	Prss48	4.89306	3.83646	1.31168	2.92484	0.00344631	0.00609506	14.2853
ENSMUSG00000025330.6	mASPN_24hr_vs_0hr	Padi4	4.88186	3.83435	1.34484	2.85117	0.00435593	0.00760479	14.2644
ENSMUSG00000024164.15	mASPN_24hr_vs_0hr	C3	2996.25	3.65229	0.0753204	48.4901	0	0	12.5733
ENSMUSG00000045545.8	mASPN_24hr_vs_0hr	Krt14	12.3979	3.59392	0.791845	4.53867	5.66108420485703e-06	1.34596869295421e-05	12.0747
ENSMUSG00000045326.13	mASPN_24hr_vs_0hr	Fndc7	9.81605	3.56533	0.968695	3.68055	0.000232728	0.000472649	11.8378
ENSMUSG00000021553.14	mASPN_24hr_vs_0hr	Slc28a3	13.6812	3.54148	0.775079	4.56918	4.8962968693083e-06	1.16988595157979e-05	11.6437
ENSMUSG00000030098.15	mASPN_24hr_vs_0hr	Grip2	19.6735	3.51114	0.686344	5.11571	3.12571099313674e-07	8.3054606389062e-07	11.4014
ENSMUSG00000063765.12	mASPN_24hr_vs_0hr	Chadl	5.7377	3.47119	1.14131	3.0414	0.00235478	0.00427275	11.09
ENSMUSG00000026981.15	mASPN_24hr_vs_0hr	Il1rn	3.8041	3.4437	1.42046	2.42436	0.0153353	0.024637	10.8807
ENSMUSG00000002847.7	mASPN_24hr_vs_0hr	Pla1a	331.929	3.44092	0.158823	21.6651	4.37916115677838e-104	4.07261987580389e-102	10.8598
ENSMUSG00000032487.8	mASPN_24hr_vs_0hr	Ptgs2	11421	3.39276	0.0517406	65.5725	0	0	10.5032
ENSMUSG00000028270.12	mASPN_24hr_vs_0hr	Gbp2	496.203	3.36476	0.136427	24.6635	2.63478318901399e-134	4.48655334579989e-132	10.3014
ENSMUSG00000021250.13	mASPN_24hr_vs_0hr	Fos	5049.58	3.31715	0.057663	57.5265	0	0	9.96691
ENSMUSG00000028268.14	mASPN_24hr_vs_0hr	Gbp3	131.711	3.28696	0.237326	13.85	1.27222668981463e-43	1.9347447396049e-42	9.76051
ENSMUSG00000036718.17	mASPN_24hr_vs_0hr	Micall2	208.87	3.28499	0.204064	16.0978	2.64156235654649e-58	6.29911023484163e-57	9.74721
ENSMUSG00000009687.14	mASPN_24hr_vs_0hr	Fxyd5	3.37753	3.2828	1.45136	2.26188	0.023705	0.0369512	9.73241
ENSMUSG00000015533.9	mASPN_24hr_vs_0hr	Itga2	28.149	3.27742	0.515388	6.35912	2.02909375391388e-10	6.73578898539781e-10	9.69619
ENSMUSG00000056888.11	mASPN_24hr_vs_0hr	Glipr1	113.595	3.25303	0.276225	11.7768	5.1427349036233e-32	5.07971119156909e-31	9.53369
ENSMUSG00000027457.15	mASPN_24hr_vs_0hr	Snph	3.40187	3.24657	1.47374	2.20295	0.0275979	0.0425477	9.49109
ENSMUSG00000033538.13	mASPN_24hr_vs_0hr	Casp4	19.379	3.18319	0.607027	5.24391	1.57207612168762e-07	4.26630758949571e-07	9.08316
ENSMUSG00000049939.6	mASPN_24hr_vs_0hr	Lrrc4	12.4738	3.1608	0.784887	4.02708	5.64738000738933e-05	0.00012225	8.94328
ENSMUSG00000021281.15	mASPN_24hr_vs_0hr	Tnfaip2	18.2015	3.09428	0.615649	5.02604	5.00706018475759e-07	1.30576698951077e-06	8.54023
ENSMUSG00000026069.15	mASPN_24hr_vs_0hr	Il1rl1	72.1028	3.08216	0.323599	9.52463	1.65637559888097e-21	1.03065265004997e-20	8.4688
ENSMUSG00000033368.8	mASPN_24hr_vs_0hr	Trim69	4.30909	3.04665	1.24231	2.4524	0.0141906	0.0229364	8.26292
ENSMUSG00000026875.14	mASPN_24hr_vs_0hr	Traf1	29.6315	2.92416	0.465108	6.28707	3.23521430909381e-10	1.06114327175649e-09	7.59033
ENSMUSG00000024610.15	mASPN_24hr_vs_0hr	Cd74	54.6488	2.8989	0.340113	8.52333	1.55034868298938e-17	7.89541515473529e-17	7.45855
ENSMUSG00000025347.4	mASPN_24hr_vs_0hr	Mettl7b	51.1199	2.8579	0.359443	7.95093	1.85123380707964e-15	8.28941360281216e-15	7.24961
ENSMUSG00000037405.8	mASPN_24hr_vs_0hr	Icam1	614.27	2.82754	0.126512	22.35	1.20696367362633e-110	1.30287417983414e-108	7.09862
ENSMUSG00000036067.12	mASPN_24hr_vs_0hr	Slc2a6	860.624	2.8271	0.118481	23.8612	7.74276687506814e-126	1.1556796483898e-123	7.09647
ENSMUSG00000028195.4	mASPN_24hr_vs_0hr	Ccn1	14997.5	2.743	0.0586125	46.799	0	0	6.69463
ENSMUSG00000067615.4	mASPN_24hr_vs_0hr	Krt81	17.5715	2.70505	0.585456	4.62042	3.82970539788861e-06	9.26764176550708e-06	6.5208
ENSMUSG00000026068.11	mASPN_24hr_vs_0hr	Il18rap	20.9961	2.68376	0.530733	5.0567	4.26579493033169e-07	1.11873016719545e-06	6.42526
ENSMUSG00000069310.4	mASPN_24hr_vs_0hr	H3c3	7.99696	2.64727	0.865052	3.06024	0.00221159	0.00402318	6.2648
ENSMUSG00000020867.13	mASPN_24hr_vs_0hr	Spata20	4.59371	2.6056	1.20998	2.15343	0.031285	0.0477509	6.08643
ENSMUSG00000059430.14	mASPN_24hr_vs_0hr	Actg2	26.9747	2.60168	0.478005	5.44279	5.24524854506811e-08	1.48096812026794e-07	6.06994
ENSMUSG00000045136.6	mASPN_24hr_vs_0hr	Tubb2b	1136.93	2.5683	0.0889197	28.8833	1.93506912575847e-183	6.3229691163297e-181	5.93108
ENSMUSG00000048621.3	mASPN_24hr_vs_0hr	Gm6377	6.4682	2.52661	0.987199	2.55937	0.0104862	0.0173407	5.76215
ENSMUSG00000111692.1	mASPN_24hr_vs_0hr	Gm49373	8.10467	2.47793	0.86148	2.87637	0.00402284	0.00705076	5.57098
ENSMUSG00000049985.15	mASPN_24hr_vs_0hr	Ankrd55	93.4324	2.46495	0.265225	9.29382	1.48850163121431e-20	8.87430668448115e-20	5.52108
ENSMUSG00000002983.17	mASPN_24hr_vs_0hr	Relb	1214.88	2.46439	0.10335	23.8452	1.13641448668124e-125	1.67551843219222e-123	5.51895
ENSMUSG00000030701.17	mASPN_24hr_vs_0hr	Plekhb1	8.04169	2.4431	0.818997	2.98304	0.00285399	0.00511257	5.4381
ENSMUSG00000025473.16	mASPN_24hr_vs_0hr	Adam8	440.804	2.43132	0.131263	18.5225	1.35886989068833e-76	5.84652561509677e-75	5.39386
ENSMUSG00000022805.17	mASPN_24hr_vs_0hr	Maats1	10.0146	2.42284	0.782961	3.09446	0.00197172	0.00360964	5.36226
ENSMUSG00000035557.9	mASPN_24hr_vs_0hr	Krt17	19.2738	2.41899	0.556695	4.34528	1.39099877016977e-05	3.19293243427995e-05	5.34798
ENSMUSG00000039742.15	mASPN_24hr_vs_0hr	Fam71f1	29.1317	2.39897	0.475282	5.04746	4.47728353623418e-07	1.17216019820423e-06	5.27425
ENSMUSG00000030827.5	mASPN_24hr_vs_0hr	Fgf21	24.0417	2.38671	0.520193	4.58812	4.47266161353954e-06	1.07354534261848e-05	5.22962
ENSMUSG00000001333.9	mASPN_24hr_vs_0hr	Sync	36.2027	2.3701	0.442777	5.35281	8.65971554141949e-08	2.40625053770999e-07	5.16978
ENSMUSG00000042677.7	mASPN_24hr_vs_0hr	Zc3h12a	664.005	2.36888	0.129353	18.3133	6.4763133344766e-75	2.67230813016458e-73	5.16541
ENSMUSG00000022534.14	mASPN_24hr_vs_0hr	Mefv	43.2751	2.34593	0.365032	6.42663	1.30462330527415e-10	4.37043384892339e-10	5.08387
ENSMUSG00000003545.3	mASPN_24hr_vs_0hr	Fosb	151.221	2.3419	0.20211	11.5873	4.78169401449299e-31	4.57001427946406e-30	5.06971
ENSMUSG00000031465.6	mASPN_24hr_vs_0hr	Angpt2	6.60506	2.33361	0.946592	2.46527	0.013691	0.022215	5.04064
ENSMUSG00000024190.7	mASPN_24hr_vs_0hr	Dusp1	4345.63	2.32663	0.0646332	35.9974	9.18697037339002e-284	7.40469812095235e-281	5.01631
ENSMUSG00000048399.4	mASPN_24hr_vs_0hr	Tprg	5.65687	2.32513	1.03367	2.24939	0.0244876	0.0380779	5.01111
ENSMUSG00000090588.2	mASPN_24hr_vs_0hr	Gm9573	85.783	2.31303	0.286109	8.08444	6.24497564854604e-16	2.88836096369249e-15	4.96926
ENSMUSG00000020310.9	mASPN_24hr_vs_0hr	Madcam1	11.9337	2.26074	0.696631	3.24525	0.00117348	0.00220336	4.79238
ENSMUSG00000035042.2	mASPN_24hr_vs_0hr	Ccl5	119.934	2.25146	0.245176	9.18306	4.19011368867288e-20	2.43550358154111e-19	4.76165
ENSMUSG00000019122.8	mASPN_24hr_vs_0hr	Ccl9	106.723	2.24723	0.226726	9.91164	3.70517436558145e-23	2.50394399552151e-22	4.74769
ENSMUSG00000029925.13	mASPN_24hr_vs_0hr	Tbxas1	8.9263	2.24549	0.770571	2.91406	0.00356759	0.00630219	4.74198
ENSMUSG00000025348.9	mASPN_24hr_vs_0hr	Itga7	17.255	2.23783	0.574884	3.89266	9.91500763985256e-05	0.000209494	4.71687
ENSMUSG00000090509.2	mASPN_24hr_vs_0hr	Sfta2	8.13325	2.21757	0.852366	2.60167	0.00927719	0.0154727	4.6511
ENSMUSG00000035202.8	mASPN_24hr_vs_0hr	Lars2	38322.7	2.21166	0.387749	5.70384	1.17135436339401e-08	3.44734037327983e-08	4.63207
ENSMUSG00000024778.13	mASPN_24hr_vs_0hr	Fas	7.78766	2.18572	0.917227	2.38297	0.0171736	0.0273917	4.54955
ENSMUSG00000037868.15	mASPN_24hr_vs_0hr	Egr2	40.4634	2.18393	0.396885	5.50267	3.74072156354317e-08	1.06337464620825e-07	4.54389
ENSMUSG00000034855.13	mASPN_24hr_vs_0hr	Cxcl10	36.3201	2.18378	0.404466	5.39916	6.69526536445413e-08	1.87678549168213e-07	4.54342
ENSMUSG00000042476.12	mASPN_24hr_vs_0hr	Abcb4	9.65082	2.18162	0.758031	2.87801	0.00400197	0.00701826	4.53662
ENSMUSG00000040525.13	mASPN_24hr_vs_0hr	Cblc	8.00773	2.17558	0.971902	2.23848	0.0251898	0.0390893	4.51768
ENSMUSG00000020865.16	mASPN_24hr_vs_0hr	Abcc3	1125.91	2.168	0.0819416	26.4579	2.96106385961915e-154	6.62949297459177e-152	4.49401
ENSMUSG00000049092.11	mASPN_24hr_vs_0hr	Gpr137c	51.7926	2.15412	0.370835	5.80882	6.29144843691719e-09	1.88509570265995e-08	4.45096
ENSMUSG00000037798.7	mASPN_24hr_vs_0hr	Mat1a	5.92724	2.12377	0.924267	2.29779	0.021574	0.033918	4.35831
ENSMUSG00000091831.5	mASPN_24hr_vs_0hr	Gm4707	5.81581	2.12333	0.972195	2.18406	0.0289579	0.0444855	4.35699
ENSMUSG00000001768.16	mASPN_24hr_vs_0hr	Rin2	19.3592	2.10242	0.571527	3.67859	0.000234523	0.000476136	4.29428
ENSMUSG00000003541.6	mASPN_24hr_vs_0hr	Ier3	6726.78	2.09936	0.0689219	30.46	8.82400462154271e-204	3.95119318053524e-201	4.2852
ENSMUSG00000083012.9	mASPN_24hr_vs_0hr	Fam220a	24.0175	2.08421	0.505498	4.12308	3.73840445477222e-05	8.22217752559508e-05	4.24043
ENSMUSG00000052485.7	mASPN_24hr_vs_0hr	Tmem171	37.359	2.07593	0.425034	4.88414	1.03882952483791e-06	2.63853969648957e-06	4.21615
ENSMUSG00000007872.3	mASPN_24hr_vs_0hr	Id3	16.3334	2.05735	0.683688	3.0092	0.00261938	0.00471465	4.16222
ENSMUSG00000016995.17	mASPN_24hr_vs_0hr	Matn4	9.45461	2.05053	0.791908	2.58936	0.00961552	0.0160148	4.14259
ENSMUSG00000037411.10	mASPN_24hr_vs_0hr	Serpine1	1736.98	2.03433	0.195452	10.4083	2.27170949746621e-25	1.68600170806424e-24	4.09632
ENSMUSG00000030717.9	mASPN_24hr_vs_0hr	Nupr1	1981.87	2.01344	0.0741981	27.136	3.70644224982586e-162	8.78644839223424e-160	4.03743
ENSMUSG00000037921.15	mASPN_24hr_vs_0hr	Ddx60	10.3809	2.00523	0.738407	2.71561	0.00661529	0.011271	4.01453
ENSMUSG00000020599.13	mASPN_24hr_vs_0hr	Rgs9	340.753	2.00456	0.128897	15.5516	1.55094445600494e-54	3.31288312245578e-53	4.01265
ENSMUSG00000006342.15	mASPN_24hr_vs_0hr	Susd2	17.5026	2.00399	0.556551	3.60073	0.000317324	0.000635069	4.01108
ENSMUSG00000026628.13	mASPN_24hr_vs_0hr	Atf3	2111.08	2.00299	0.0933792	21.4501	4.55756735782773e-102	3.99282531566212e-100	4.0083
ENSMUSG00000020901.13	mASPN_24hr_vs_0hr	Pik3r5	10.9782	1.99616	0.683498	2.9205	0.0034947	0.00617793	3.98935
ENSMUSG00000019779.15	mASPN_24hr_vs_0hr	Frk	283.31	1.99498	0.156929	12.7126	5.03241572166666e-37	6.10862510792669e-36	3.9861
ENSMUSG00000070880.10	mASPN_24hr_vs_0hr	Gad1	21.0834	1.98694	0.500271	3.97174	7.13497961949669e-05	0.000152974	3.96397
ENSMUSG00000023092.16	mASPN_24hr_vs_0hr	Fhl1	262.271	1.98035	0.162681	12.1732	4.31969896772222e-34	4.67548437956685e-33	3.94588
ENSMUSG00000029298.15	mASPN_24hr_vs_0hr	Gbp9	6.15745	1.9744	0.892619	2.21191	0.0269727	0.0416581	3.92964
ENSMUSG00000025279.7	mASPN_24hr_vs_0hr	Dnase1l3	17.2692	1.96998	0.563966	3.49308	0.000477487	0.000936842	3.91762
ENSMUSG00000024235.11	mASPN_24hr_vs_0hr	Map3k8	242.739	1.96006	0.155076	12.6394	1.28065793306249e-36	1.52844564765306e-35	3.89079
ENSMUSG00000048191.15	mASPN_24hr_vs_0hr	Muc6	15.7353	1.95867	0.644717	3.03803	0.00238131	0.00431763	3.88703
ENSMUSG00000016756.17	mASPN_24hr_vs_0hr	Cmah	18.9205	1.93642	0.519586	3.72686	0.00019388	0.000397694	3.82756
ENSMUSG00000030134.11	mASPN_24hr_vs_0hr	Rasgef1a	16.4876	1.92583	0.589997	3.26413	0.001098	0.00206933	3.79955
ENSMUSG00000004988.9	mASPN_24hr_vs_0hr	Fxyd4	9.94579	1.91893	0.725994	2.64317	0.00821334	0.0138261	3.78142
ENSMUSG00000031722.10	mASPN_24hr_vs_0hr	Hp	683.86	1.89682	0.0977611	19.4026	7.33967024685297e-84	3.92639881789612e-82	3.72391
ENSMUSG00000028965.13	mASPN_24hr_vs_0hr	Tnfrsf9	1412.28	1.89677	0.0970921	19.5358	5.45124548125844e-85	3.00938620403719e-83	3.72378
ENSMUSG00000030790.15	mASPN_24hr_vs_0hr	Adm	189.904	1.89121	0.191445	9.87857	5.15638248137741e-23	3.45186401992541e-22	3.70945
ENSMUSG00000024842.8	mASPN_24hr_vs_0hr	Cabp4	38.1886	1.88143	0.38684	4.86357	1.15285460663832e-06	2.91834426177917e-06	3.68439
ENSMUSG00000028680.14	mASPN_24hr_vs_0hr	Plk3	2073.95	1.86806	0.0677659	27.5664	2.81269891652191e-167	7.23521912781912e-165	3.65043
ENSMUSG00000063971.7	mASPN_24hr_vs_0hr	Krt88	17.9053	1.83084	0.52037	3.51834	0.000434261	0.000855641	3.55744
ENSMUSG00000032515.8	mASPN_24hr_vs_0hr	Csrnp1	2658.04	1.82866	0.0770733	23.7262	1.93285597685843e-124	2.7492033835551e-122	3.55207
ENSMUSG00000022018.7	mASPN_24hr_vs_0hr	Rgcc	157.208	1.82431	0.184315	9.89778	4.25605729476466e-23	2.86501852414837e-22	3.54136
ENSMUSG00000012350.15	mASPN_24hr_vs_0hr	Ehf	129.586	1.82422	0.202637	9.00238	2.20870630243774e-19	1.23970562657717e-18	3.54115
ENSMUSG00000023947.8	mASPN_24hr_vs_0hr	Nfkbie	304.586	1.82337	0.157433	11.5819	5.09153717599282e-31	4.85845970463719e-30	3.53906
ENSMUSG00000000296.8	mASPN_24hr_vs_0hr	Tpd52l1	10.4154	1.82042	0.71112	2.55994	0.0104691	0.0173195	3.53185
ENSMUSG00000044350.14	mASPN_24hr_vs_0hr	Lacc1	318.741	1.81499	0.130322	13.927	4.34316205791039e-44	6.69755475511947e-43	3.51858
ENSMUSG00000021025.8	mASPN_24hr_vs_0hr	Nfkbia	9772.57	1.80737	0.0639376	28.2678	8.61278711514769e-176	2.47925229100323e-173	3.50004
ENSMUSG00000096727.3	mASPN_24hr_vs_0hr	Psmb9	95.7019	1.80574	0.245548	7.35391	1.92487539334461e-13	7.73661685689373e-13	3.49607
ENSMUSG00000022044.14	mASPN_24hr_vs_0hr	Stmn4	28.0531	1.7774	0.419116	4.24082	2.22700689380997e-05	5.01014390512886e-05	3.42807
ENSMUSG00000040136.10	mASPN_24hr_vs_0hr	Abcc8	11.6289	1.75396	0.672896	2.60659	0.00914489	0.0152731	3.37284
ENSMUSG00000032372.14	mASPN_24hr_vs_0hr	Plscr2	1531.62	1.73693	0.0703815	24.6788	1.80687442918878e-134	3.12073026412748e-132	3.33325
ENSMUSG00000004902.7	mASPN_24hr_vs_0hr	Slc25a18	8.76997	1.73201	0.798157	2.17001	0.0300064	0.0459328	3.32189
ENSMUSG00000022965.8	mASPN_24hr_vs_0hr	Ifngr2	156.242	1.70796	0.195908	8.71816	2.82765913535784e-18	1.49677753706113e-17	3.26699
ENSMUSG00000025383.2	mASPN_24hr_vs_0hr	Il23a	17.6872	1.70525	0.580113	2.93951	0.00328731	0.00582751	3.26085
ENSMUSG00000026421.14	mASPN_24hr_vs_0hr	Csrp1	4064.04	1.70384	0.0817774	20.8351	2.08216259876315e-96	1.50738597718841e-94	3.25766
ENSMUSG00000098470.1	mASPN_24hr_vs_0hr	C1rb	10.5668	1.69251	0.694902	2.43562	0.0148665	0.0239477	3.23219
ENSMUSG00000026308.8	mASPN_24hr_vs_0hr	Klhl30	63.3346	1.68628	0.298077	5.65718	1.53878483013358e-08	4.4882771040567e-08	3.21825
ENSMUSG00000042286.13	mASPN_24hr_vs_0hr	Stab1	567.064	1.68001	0.119918	14.0097	1.36017088416925e-44	2.14679712658046e-43	3.2043
ENSMUSG00000006403.13	mASPN_24hr_vs_0hr	Adamts4	58.9107	1.67981	0.31046	5.41071	6.27751966657531e-08	1.76295500043892e-07	3.20386
ENSMUSG00000038059.7	mASPN_24hr_vs_0hr	Smim3	122.166	1.67964	0.209521	8.01657	1.08735798820006e-15	4.93474402302505e-15	3.20348
ENSMUSG00000024338.15	mASPN_24hr_vs_0hr	Psmb8	391.586	1.67934	0.118522	14.169	1.42460714427993e-45	2.31187924487844e-44	3.20282
ENSMUSG00000040511.14	mASPN_24hr_vs_0hr	Pvr	3032.33	1.67839	0.0698097	24.0424	1.00261542216819e-127	1.53438233595107e-125	3.20071
ENSMUSG00000035356.17	mASPN_24hr_vs_0hr	Nfkbiz	2000.85	1.67411	0.0779917	21.4652	3.29475473757932e-102	2.90756093265211e-100	3.19121
ENSMUSG00000091898.8	mASPN_24hr_vs_0hr	Tnnc1	17.7601	1.67373	0.555117	3.01509	0.00256905	0.00463164	3.19037
ENSMUSG00000047443.14	mASPN_24hr_vs_0hr	Erfe	561.921	1.66146	0.118439	14.028	1.0505076217555e-44	1.66238706112879e-43	3.16336
ENSMUSG00000029375.6	mASPN_24hr_vs_0hr	Cxcl15	14605.1	1.66129	0.0441616	37.6184	0	0	3.16299
ENSMUSG00000081769.9	mASPN_24hr_vs_0hr	Gm12216	30.8566	1.6571	0.393243	4.21394	2.50951933445658e-05	5.62374212299908e-05	3.15383
ENSMUSG00000043953.12	mASPN_24hr_vs_0hr	Ccrl2	9.1962	1.65684	0.769025	2.15447	0.0312037	0.047639	3.15325
ENSMUSG00000026819.15	mASPN_24hr_vs_0hr	Slc25a25	674.312	1.6476	0.101074	16.3008	9.7344160707288e-60	2.40672986288571e-58	3.13311
ENSMUSG00000040483.15	mASPN_24hr_vs_0hr	Xaf1	46.6939	1.63829	0.330682	4.95429	7.25961835598624e-07	1.86662666788332e-06	3.11297
ENSMUSG00000022148.16	mASPN_24hr_vs_0hr	Fyb	12.2228	1.63811	0.653081	2.50828	0.0121322	0.0198508	3.11257
ENSMUSG00000023067.14	mASPN_24hr_vs_0hr	Cdkn1a	3158.38	1.6326	0.0914781	17.8469	3.05471230507633e-71	1.10573268767583e-69	3.10072
ENSMUSG00000010067.13	mASPN_24hr_vs_0hr	Rassf1	1591.02	1.62395	0.0710126	22.8684	9.58433722739399e-116	1.12499647649702e-113	3.08217
ENSMUSG00000062825.15	mASPN_24hr_vs_0hr	Actg1	132168	1.61211	0.0591195	27.2686	9.99167766634803e-164	2.46529353032954e-161	3.05698
ENSMUSG00000034394.14	mASPN_24hr_vs_0hr	Lif	911.074	1.60496	0.112747	14.235	5.55500188754081e-46	9.17485967491372e-45	3.04187
ENSMUSG00000022508.5	mASPN_24hr_vs_0hr	Bcl6	1045.89	1.59816	0.107307	14.8933	3.64123512084464e-50	6.92178185707731e-49	3.02757
ENSMUSG00000041986.16	mASPN_24hr_vs_0hr	Elmod1	40.8792	1.59801	0.358649	4.45565	8.36399025863845e-06	1.96192984096024e-05	3.02726
ENSMUSG00000026674.9	mASPN_24hr_vs_0hr	Ddr2	102.46	1.59652	0.225561	7.078	1.46251506941116e-12	5.53248034705284e-12	3.02413
ENSMUSG00000073599.10	mASPN_24hr_vs_0hr	Ecscr	51.0108	1.59191	0.3386	4.70144	2.58333074224439e-06	6.33775744191045e-06	3.01448
ENSMUSG00000039997.16	mASPN_24hr_vs_0hr	Ifi203	19.1021	1.57245	0.516482	3.04453	0.00233041	0.00423107	2.97409
ENSMUSG00000022422.13	mASPN_24hr_vs_0hr	Dscc1	184.259	1.56588	0.168489	9.29365	1.49083780629317e-20	8.87893058033716e-20	2.96058
ENSMUSG00000091635.2	mASPN_24hr_vs_0hr	Vmn2r13	26.4013	1.56529	0.428545	3.65257	0.000259627	0.000524022	2.95938
ENSMUSG00000024912.6	mASPN_24hr_vs_0hr	Fosl1	1712.22	1.56049	0.0992561	15.7219	1.07070416476308e-55	2.3708449362611e-54	2.94955
ENSMUSG00000008318.10	mASPN_24hr_vs_0hr	Relt	202.213	1.56008	0.173742	8.97931	2.72471734377387e-19	1.52226583577755e-18	2.94871
ENSMUSG00000069273.2	mASPN_24hr_vs_0hr	H3c6	17.1031	1.55737	0.642352	2.42448	0.0153301	0.0246334	2.94317
ENSMUSG00000030468.12	mASPN_24hr_vs_0hr	Siglecg	113.777	1.55617	0.22517	6.9111	4.80900154283245e-12	1.76077615544653e-11	2.94072
ENSMUSG00000028159.14	mASPN_24hr_vs_0hr	Dapp1	237.454	1.55537	0.155574	9.9976	1.56139300665897e-23	1.07746811932117e-22	2.93909
ENSMUSG00000071658.5	mASPN_24hr_vs_0hr	Gng3	55.3925	1.5413	0.31657	4.86875	1.12308869067622e-06	2.84597406629124e-06	2.91056
ENSMUSG00000025001.11	mASPN_24hr_vs_0hr	Hells	2318.54	1.54074	0.0618677	24.9037	6.77589447668727e-137	1.20471417975219e-134	2.90943
ENSMUSG00000057465.5	mASPN_24hr_vs_0hr	Saa2	14.6244	1.52584	0.561379	2.71802	0.00656736	0.0111988	2.87954
ENSMUSG00000036390.8	mASPN_24hr_vs_0hr	Gadd45a	588.423	1.51498	0.113738	13.32	1.77193872412581e-40	2.43440217894103e-39	2.85795
ENSMUSG00000008307.11	mASPN_24hr_vs_0hr	1700109H08Rik	67.5237	1.50938	0.299528	5.03917	4.67545871068218e-07	1.22271892304018e-06	2.84687
ENSMUSG00000022040.8	mASPN_24hr_vs_0hr	Ephx2	45.4494	1.50104	0.335346	4.47609	7.60236541440585e-06	1.79062142723878e-05	2.83046
ENSMUSG00000005413.8	mASPN_24hr_vs_0hr	Hmox1	729.355	1.48303	0.124978	11.8663	1.7703810969144e-32	1.77773317788166e-31	2.79535
ENSMUSG00000025429.9	mASPN_24hr_vs_0hr	Pstpip2	32.9758	1.47255	0.380899	3.86597	0.000110648	0.00023261	2.77511
ENSMUSG00000015880.13	mASPN_24hr_vs_0hr	Ncapg	2166.26	1.47206	0.062079	23.7127	2.66570131675466e-124	3.74748010692603e-122	2.77418
ENSMUSG00000024803.9	mASPN_24hr_vs_0hr	Ankrd1	307.588	1.46834	0.134712	10.8999	1.15421346259863e-27	9.49281684545404e-27	2.76704
ENSMUSG00000029798.11	mASPN_24hr_vs_0hr	Herc6	286.434	1.46656	0.134162	10.9313	8.17144129570497e-28	6.76199351574765e-27	2.76362
ENSMUSG00000019850.11	mASPN_24hr_vs_0hr	Tnfaip3	7215.71	1.46304	0.0688705	21.2434	3.798009208228e-100	3.1025629275322e-98	2.75689
ENSMUSG00000078773.11	mASPN_24hr_vs_0hr	Rad54b	308.815	1.4619	0.152009	9.61721	6.76438473763848e-22	4.28444656305325e-21	2.75472
ENSMUSG00000031133.12	mASPN_24hr_vs_0hr	Arhgef6	64.5372	1.45844	0.29469	4.94906	7.4573382000234e-07	1.91542848604807e-06	2.74811
ENSMUSG00000070031.11	mASPN_24hr_vs_0hr	Sp140	679.083	1.45735	0.101411	14.3708	7.89396787214744e-47	1.33479820383584e-45	2.74603
ENSMUSG00000079620.13	mASPN_24hr_vs_0hr	Muc4	161.681	1.45581	0.178983	8.13378	4.16099454869629e-16	1.95213131912061e-15	2.7431
ENSMUSG00000028538.12	mASPN_24hr_vs_0hr	St3gal3	1352.82	1.45469	0.0814834	17.8526	2.7580592006749e-71	1.00134942150629e-69	2.74098
ENSMUSG00000032174.5	mASPN_24hr_vs_0hr	Icam5	42.8847	1.45106	0.348235	4.16689	3.08777207232244e-05	6.86360808133449e-05	2.73409
ENSMUSG00000017002.14	mASPN_24hr_vs_0hr	Slpi	2019.89	1.44823	0.082303	17.5963	2.62969792899324e-69	8.73435383558468e-68	2.72873
ENSMUSG00000058443.5	mASPN_24hr_vs_0hr	Rpl10-ps3	103.27	1.44719	0.223364	6.47908	9.22812738805793e-11	3.11729701373625e-10	2.72677
ENSMUSG00000015312.9	mASPN_24hr_vs_0hr	Gadd45b	3541.6	1.44224	0.0680572	21.1915	1.14277751152646e-99	9.14978815520191e-98	2.71742
ENSMUSG00000029875.5	mASPN_24hr_vs_0hr	Ccdc184	58.6934	1.44096	0.29979	4.80656	1.53552896002146e-06	3.84279551369477e-06	2.71501
ENSMUSG00000028587.18	mASPN_24hr_vs_0hr	Orc1	565.961	1.44091	0.115045	12.5247	5.46749679617814e-36	6.34376547656369e-35	2.71492
ENSMUSG00000041324.14	mASPN_24hr_vs_0hr	Inhba	179.175	1.43621	0.189021	7.59817	3.00353426376599e-14	1.27056435440626e-13	2.70609
ENSMUSG00000017314.12	mASPN_24hr_vs_0hr	Mpp2	216.207	1.43336	0.167102	8.57777	9.67335705805555e-18	4.99576620383988e-17	2.70076
ENSMUSG00000031972.5	mASPN_24hr_vs_0hr	Acta1	52.1479	1.43255	0.312274	4.58749	4.48607314983012e-06	1.07655070229151e-05	2.69924
ENSMUSG00000000753.15	mASPN_24hr_vs_0hr	Serpinf1	18.9853	1.42804	0.548291	2.60453	0.00919997	0.0153566	2.69081
ENSMUSG00000020077.14	mASPN_24hr_vs_0hr	Srgn	15.2724	1.42705	0.569954	2.50379	0.012287	0.0200906	2.68896
ENSMUSG00000002057.4	mASPN_24hr_vs_0hr	Foxn1	35.5269	1.42535	0.376276	3.78805	0.000151836	0.000314763	2.6858
ENSMUSG00000026980.15	mASPN_24hr_vs_0hr	Ly75	211.4	1.42457	0.160093	8.89843	5.66416561866488e-19	3.12122891201725e-18	2.68435
ENSMUSG00000022296.9	mASPN_24hr_vs_0hr	Baalc	30.8087	1.42026	0.396345	3.58339	0.000339165	0.000675871	2.67634
ENSMUSG00000026547.15	mASPN_24hr_vs_0hr	Tagln2	13937	1.4165	0.0555114	25.5173	1.26616942132976e-143	2.55133138397946e-141	2.66937
ENSMUSG00000052776.10	mASPN_24hr_vs_0hr	Oas1a	16.3491	1.41448	0.53247	2.65645	0.00789683	0.0133156	2.66564
ENSMUSG00000035818.14	mASPN_24hr_vs_0hr	Plekhs1	3865.97	1.41088	0.0624318	22.5987	4.46484840313434e-113	4.95229515540314e-111	2.65899
ENSMUSG00000042842.11	mASPN_24hr_vs_0hr	Serpinb6b	3424.81	1.39585	0.0551696	25.301	3.11372177734725e-141	6.07175746582713e-139	2.63143
ENSMUSG00000029660.10	mASPN_24hr_vs_0hr	Tex26	18.3762	1.39125	0.552225	2.51934	0.0117574	0.0192898	2.62305
ENSMUSG00000049775.16	mASPN_24hr_vs_0hr	Tmsb4x	11558.7	1.38382	0.050538	27.3817	4.5251681353287e-165	1.13977672408592e-162	2.60958
ENSMUSG00000028635.7	mASPN_24hr_vs_0hr	Edn2	159.587	1.38032	0.217066	6.35896	2.03124913828263e-10	6.7410930776385e-10	2.60325
ENSMUSG00000023030.16	mASPN_24hr_vs_0hr	Slc11a2	2043.1	1.3786	0.0764547	18.0317	1.09942671747144e-72	4.1930817079589e-71	2.60017
ENSMUSG00000001525.10	mASPN_24hr_vs_0hr	Tubb5	54345.4	1.37491	0.0424517	32.3877	4.09391015714697e-230	2.35692256190032e-227	2.59352
ENSMUSG00000034947.13	mASPN_24hr_vs_0hr	Tmem106a	194.235	1.37376	0.171324	8.01847	1.07073983147483e-15	4.87029517025234e-15	2.59144
ENSMUSG00000031821.11	mASPN_24hr_vs_0hr	Gins2	705.829	1.37244	0.112786	12.1685	4.57365469695052e-34	4.9415089621208e-33	2.58908
ENSMUSG00000014599.10	mASPN_24hr_vs_0hr	Csf1	1780.06	1.36789	0.0944828	14.4777	1.67714409084646e-47	2.89253524369953e-46	2.58093
ENSMUSG00000038781.7	mASPN_24hr_vs_0hr	Stap2	830.574	1.36379	0.094082	14.4958	1.28871271737325e-47	2.2353711266919e-46	2.5736
ENSMUSG00000025492.6	mASPN_24hr_vs_0hr	Ifitm3	410.79	1.36309	0.117115	11.6389	2.61447206734472e-31	2.51864281228667e-30	2.57235
ENSMUSG00000032369.13	mASPN_24hr_vs_0hr	Plscr1	2184.16	1.36245	0.0724943	18.794	8.46362969984676e-79	3.92050892992901e-77	2.57122
ENSMUSG00000029860.16	mASPN_24hr_vs_0hr	Zyx	6012.64	1.36038	0.0612379	22.2147	2.47577850858483e-109	2.60279671032962e-107	2.56753
ENSMUSG00000029761.16	mASPN_24hr_vs_0hr	Cald1	15782.5	1.36018	0.0436223	31.1809	1.93307435752736e-213	9.34834759300232e-211	2.56718
ENSMUSG00000029561.17	mASPN_24hr_vs_0hr	Oasl2	163.696	1.356	0.176218	7.69498	1.41511925246284e-14	6.06909959640854e-14	2.55974
ENSMUSG00000001053.15	mASPN_24hr_vs_0hr	N4bp3	589.972	1.35406	0.101866	13.2926	2.5546623070707e-40	3.47032216769492e-39	2.55631
ENSMUSG00000059060.15	mASPN_24hr_vs_0hr	Rad51b	129.663	1.35347	0.20115	6.72868	1.71205786789293e-11	6.06113605353603e-11	2.55527
ENSMUSG00000051627.3	mASPN_24hr_vs_0hr	H1f4	27.2352	1.35055	0.428112	3.15466	0.00160685	0.0029741	2.55009
ENSMUSG00000114515.2	mASPN_24hr_vs_0hr	Aldoa	71.5202	1.34757	0.27348	4.92751	8.32840175911009e-07	2.12876061876619e-06	2.54484
ENSMUSG00000063856.7	mASPN_24hr_vs_0hr	Gpx1	4866.15	1.34697	0.0543865	24.7666	2.05426248394688e-135	3.59942513491561e-133	2.54377
ENSMUSG00000040663.9	mASPN_24hr_vs_0hr	Clcf1	941.639	1.3453	0.106967	12.5768	2.8323058273877e-36	3.3309900246223e-35	2.54084
ENSMUSG00000041731.13	mASPN_24hr_vs_0hr	Pgm5	13.852	1.34446	0.583377	2.30462	0.0211879	0.0333414	2.53936
ENSMUSG00000022197.16	mASPN_24hr_vs_0hr	Pdzd2	12.8532	1.34109	0.625928	2.14256	0.0321486	0.0489455	2.53342
ENSMUSG00000003051.13	mASPN_24hr_vs_0hr	Elf3	1099.43	1.33971	0.0972924	13.7699	3.86729615636113e-43	5.81537444408035e-42	2.531
ENSMUSG00000023905.15	mASPN_24hr_vs_0hr	Tnfrsf12a	7057.75	1.33888	0.0577839	23.1705	9.04028993783367e-119	1.15049584577273e-116	2.52955
ENSMUSG00000062168.12	mASPN_24hr_vs_0hr	Ppef1	18.0222	1.33668	0.528159	2.53083	0.0113794	0.0187129	2.52569
ENSMUSG00000032332.17	mASPN_24hr_vs_0hr	Col12a1	961.293	1.33064	0.0798199	16.6705	2.1480331482353e-62	5.82280734577684e-61	2.51514
ENSMUSG00000003863.18	mASPN_24hr_vs_0hr	Ppfia3	561.701	1.33047	0.107786	12.3436	5.27416079357602e-35	5.94819067111326e-34	2.51485
ENSMUSG00000015222.18	mASPN_24hr_vs_0hr	Map2	246.085	1.32852	0.161633	8.21936	2.04597037022992e-16	9.750012525061e-16	2.51145
ENSMUSG00000031519.4	mASPN_24hr_vs_0hr	Asb5	37.1074	1.32437	0.373418	3.5466	0.000390233	0.000772289	2.50423
ENSMUSG00000024395.9	mASPN_24hr_vs_0hr	Lims2	75.259	1.32037	0.27298	4.83687	1.31898546787149e-06	3.3235794719813e-06	2.4973
ENSMUSG00000040690.15	mASPN_24hr_vs_0hr	Col16a1	148.627	1.31626	0.193148	6.81478	9.44089954466038e-12	3.39199035646193e-11	2.49019
ENSMUSG00000027331.15	mASPN_24hr_vs_0hr	Knstrn	4566.85	1.3162	0.0573221	22.9614	1.13250524362972e-116	1.35564241539439e-114	2.49009
ENSMUSG00000037580.10	mASPN_24hr_vs_0hr	Gch1	309.089	1.31339	0.135831	9.66931	4.07120170499525e-22	2.60427664621125e-21	2.48525
ENSMUSG00000027859.10	mASPN_24hr_vs_0hr	Ngf	1544	1.3121	0.0762113	17.2166	1.99498144753138e-66	6.07539690192805e-65	2.48302
ENSMUSG00000030208.15	mASPN_24hr_vs_0hr	Emp1	24513.3	1.31129	0.044181	29.6798	1.39805572161308e-193	5.12196778009154e-191	2.48162
ENSMUSG00000117975.1	mASPN_24hr_vs_0hr	Itprip	610.497	1.3022	0.133088	9.78454	1.31185710148756e-22	8.57780008490246e-22	2.46605
ENSMUSG00000044934.13	mASPN_24hr_vs_0hr	Zfp367	1059.59	1.29379	0.0826634	15.6513	3.25368060149473e-55	7.07499972519268e-54	2.45172
ENSMUSG00000051343.11	mASPN_24hr_vs_0hr	Rab11fip5	102.958	1.29164	0.287143	4.49824	6.85174597099938e-06	1.61950359314531e-05	2.44806
ENSMUSG00000079652.8	mASPN_24hr_vs_0hr	Fam71f2	49.1205	1.29119	0.323699	3.98886	6.63917075323153e-05	0.000142774	2.4473
ENSMUSG00000069272.6	mASPN_24hr_vs_0hr	H2ac8	29.1697	1.2853	0.391209	3.28544	0.00101821	0.00192528	2.43732
ENSMUSG00000022575.5	mASPN_24hr_vs_0hr	Gsdmd	127.318	1.28414	0.20358	6.30781	2.83011481649385e-10	9.32064509164006e-10	2.43537
ENSMUSG00000026414.13	mASPN_24hr_vs_0hr	Tnnt2	54.8263	1.27991	0.304519	4.20306	2.63335456826707e-05	5.88706670309704e-05	2.42824
ENSMUSG00000035310.15	mASPN_24hr_vs_0hr	Lin54	1027.9	1.27903	0.081992	15.5994	7.34983722159547e-55	1.58394887716737e-53	2.42675
ENSMUSG00000029372.7	mASPN_24hr_vs_0hr	Ppbp	168.392	1.27091	0.176007	7.22083	5.16721880226126e-13	2.01326700996902e-12	2.41314
ENSMUSG00000042406.8	mASPN_24hr_vs_0hr	Atf4	19844.1	1.27065	0.0505908	25.1163	3.30116201027876e-139	6.1401613391185e-137	2.41271
ENSMUSG00000038172.14	mASPN_24hr_vs_0hr	Ttc39b	848.503	1.26805	0.0962335	13.1768	1.19363841061553e-39	1.5840931267115e-38	2.40836
ENSMUSG00000024486.6	mASPN_24hr_vs_0hr	Hbegf	522.687	1.26763	0.105949	11.9645	5.45023449683298e-33	5.61272019307587e-32	2.40766
ENSMUSG00000006219.12	mASPN_24hr_vs_0hr	Fblim1	546.413	1.25918	0.119986	10.4943	9.17283015501149e-26	6.92256657765848e-25	2.39359
ENSMUSG00000025420.13	mASPN_24hr_vs_0hr	Katnal2	56.1365	1.25881	0.313455	4.0159	5.92190662382998e-05	0.000127895	2.39298
ENSMUSG00000021493.15	mASPN_24hr_vs_0hr	Pdlim7	1857.59	1.25809	0.0743754	16.9154	3.46484097428976e-64	9.85645350097957e-63	2.39179
ENSMUSG00000079685.10	mASPN_24hr_vs_0hr	Ulbp1	357.091	1.25249	0.14551	8.60759	7.46106446869371e-18	3.86976702816417e-17	2.38253
ENSMUSG00000038213.7	mASPN_24hr_vs_0hr	Tapbpl	1523.99	1.25124	0.0695706	17.9851	2.54701187500138e-72	9.56315949340582e-71	2.38046
ENSMUSG00000001627.12	mASPN_24hr_vs_0hr	Ifrd1	2098.51	1.24668	0.0687724	18.1276	1.93037725388911e-73	7.4563134183768e-72	2.37294
ENSMUSG00000054855.13	mASPN_24hr_vs_0hr	Rnd1	726.049	1.2433	0.0972302	12.7872	1.93273717252713e-37	2.37467402600132e-36	2.3674
ENSMUSG00000005087.17	mASPN_24hr_vs_0hr	Cd44	4190.84	1.24221	0.0675722	18.3835	1.78151650637821e-75	7.50471587530053e-74	2.36561
ENSMUSG00000003279.17	mASPN_24hr_vs_0hr	Dlgap1	32.6785	1.23968	0.406088	3.05273	0.00226769	0.00412277	2.36146
ENSMUSG00000041147.10	mASPN_24hr_vs_0hr	Brca2	1191.68	1.23903	0.0779292	15.8994	6.39309837439762e-57	1.47223922564699e-55	2.3604
ENSMUSG00000016239.11	mASPN_24hr_vs_0hr	Lonrf3	520.809	1.23807	0.102552	12.0726	1.47419070752589e-33	1.55659088681118e-32	2.35883
ENSMUSG00000057286.6	mASPN_24hr_vs_0hr	St6galnac2	34.6578	1.23621	0.407011	3.03728	0.00238721	0.00432705	2.35578
ENSMUSG00000009654.4	mASPN_24hr_vs_0hr	Oit3	37.0024	1.23543	0.374357	3.30012	0.000966418	0.00183307	2.35451
ENSMUSG00000040435.12	mASPN_24hr_vs_0hr	Ppp1r15a	2518.96	1.23476	0.0588049	20.9976	6.89567000131372e-98	5.21054064474268e-96	2.35343
ENSMUSG00000019971.10	mASPN_24hr_vs_0hr	Cep290	1089.36	1.23386	0.085078	14.5027	1.16472307847112e-47	2.03196277326347e-46	2.35196
ENSMUSG00000032015.16	mASPN_24hr_vs_0hr	Pou2f3	18.4802	1.23297	0.496897	2.48134	0.0130888	0.0213181	2.35051
ENSMUSG00000048655.17	mASPN_24hr_vs_0hr	Ccdc169	19.224	1.23256	0.516453	2.38659	0.0170053	0.0271411	2.34984
ENSMUSG00000054932.6	mASPN_24hr_vs_0hr	Afp	22.3164	1.23185	0.46115	2.67126	0.00755665	0.012774	2.34868
ENSMUSG00000031629.14	mASPN_24hr_vs_0hr	Cenpu	331.501	1.23177	0.12253	10.0528	8.93340899812813e-24	6.21432190951491e-23	2.34854
ENSMUSG00000042622.14	mASPN_24hr_vs_0hr	Maff	7755.06	1.2312	0.0596185	20.6513	9.49546228929141e-95	6.59770914238696e-93	2.34763
ENSMUSG00000035365.15	mASPN_24hr_vs_0hr	Parpbp	469.746	1.22768	0.112909	10.8732	1.54642693460146e-27	1.25816296361586e-26	2.34191
ENSMUSG00000051439.7	mASPN_24hr_vs_0hr	Cd14	676.711	1.22635	0.111366	11.0118	3.35141754519013e-28	2.82359847535531e-27	2.33973
ENSMUSG00000021662.11	mASPN_24hr_vs_0hr	Arhgef28	139.818	1.2261	0.18391	6.66684	2.61363707548688e-11	9.14848646283623e-11	2.33934
ENSMUSG00000036223.16	mASPN_24hr_vs_0hr	Ska1	353.268	1.22225	0.126785	9.64034	5.40069791009379e-22	3.43654935437021e-21	2.3331
ENSMUSG00000025225.15	mASPN_24hr_vs_0hr	Nfkb2	5041.48	1.22167	0.0629767	19.3987	7.9177820547757e-84	4.21700374635411e-82	2.33216
ENSMUSG00000047253.4	mASPN_24hr_vs_0hr	Krtap1-5	25.3791	1.2208	0.429749	2.84073	0.00450103	0.00784905	2.33076
ENSMUSG00000020493.8	mASPN_24hr_vs_0hr	Prr11	1840.81	1.21936	0.0702122	17.3667	1.47430263981481e-67	4.64174971754193e-66	2.32843
ENSMUSG00000052837.6	mASPN_24hr_vs_0hr	Junb	14246.1	1.21761	0.136843	8.89785	5.69378396751898e-19	3.13612064543528e-18	2.3256
ENSMUSG00000000489.7	mASPN_24hr_vs_0hr	Pdgfb	278.813	1.21403	0.142172	8.53917	1.35193650025694e-17	6.92287686916831e-17	2.31984
ENSMUSG00000055320.17	mASPN_24hr_vs_0hr	Tead1	5064.9	1.21339	0.0597613	20.304	1.18498467350036e-91	7.8716839025381e-90	2.31883
ENSMUSG00000078546.8	mASPN_24hr_vs_0hr	Zfp995	90.0018	1.21142	0.228527	5.301	1.15169973625298e-07	3.16304151052936e-07	2.31566
ENSMUSG00000034795.14	mASPN_24hr_vs_0hr	Ccdc122	80.1526	1.20619	0.237673	5.07501	3.87467903206361e-07	1.02014088627285e-06	2.30728
ENSMUSG00000025912.16	mASPN_24hr_vs_0hr	Mybl1	213.847	1.20489	0.152877	7.88144	3.23629086025556e-15	1.43479121747303e-14	2.3052
ENSMUSG00000089728.3	mASPN_24hr_vs_0hr	Clec2f	94.4466	1.20351	0.254013	4.73798	2.15861476713093e-06	5.33367106777293e-06	2.30299
ENSMUSG00000053746.8	mASPN_24hr_vs_0hr	Ptrh1	1582.87	1.20296	0.0709304	16.9597	1.63195190652794e-64	4.7201671172064e-63	2.30211
ENSMUSG00000028539.14	mASPN_24hr_vs_0hr	Artn	108.997	1.20105	0.216247	5.55404	2.79142302776877e-08	7.9858742086428e-08	2.29906
ENSMUSG00000041301.15	mASPN_24hr_vs_0hr	Cftr	33.7015	1.20093	0.436072	2.75397	0.00588764	0.0101039	2.29888
ENSMUSG00000063975.13	mASPN_24hr_vs_0hr	Slco1a5	188.008	1.1984	0.161202	7.43416	1.05233996663774e-13	4.29099163462066e-13	2.29485
ENSMUSG00000030124.2	mASPN_24hr_vs_0hr	Lag3	38.6899	1.19754	0.374575	3.19706	0.00138838	0.00258597	2.29348
ENSMUSG00000034640.9	mASPN_24hr_vs_0hr	Tiparp	6501.44	1.19623	0.0611709	19.5555	3.70663837620685e-85	2.06512709531524e-83	2.29139
ENSMUSG00000047115.15	mASPN_24hr_vs_0hr	Fam221a	52.1112	1.19609	0.314683	3.80093	0.000144153	0.000299761	2.29118
ENSMUSG00000054951.3	mASPN_24hr_vs_0hr	9130008F23Rik	1717.98	1.1938	0.0773233	15.4391	8.93972738706059e-54	1.87641152967991e-52	2.28754
ENSMUSG00000032470.17	mASPN_24hr_vs_0hr	Mras	187.839	1.19298	0.181476	6.57374	4.90680804055156e-11	1.68484263590651e-10	2.28624
ENSMUSG00000030089.15	mASPN_24hr_vs_0hr	Slc41a3	39.6048	1.18659	0.361783	3.27985	0.00103861	0.0019617	2.27615
ENSMUSG00000002076.12	mASPN_24hr_vs_0hr	Hsf2bp	182.364	1.18274	0.167587	7.05745	1.69580113643271e-12	6.39894998110843e-12	2.27007
ENSMUSG00000025395.14	mASPN_24hr_vs_0hr	Prim1	1171.08	1.17784	0.0753856	15.6242	4.97927946632124e-55	1.08078076746542e-53	2.26238
ENSMUSG00000026004.15	mASPN_24hr_vs_0hr	Kansl1l	414.7	1.17545	0.134694	8.72684	2.61880175036096e-18	1.38865408604667e-17	2.25864
ENSMUSG00000024846.6	mASPN_24hr_vs_0hr	Cst6	94.6594	1.1751	0.230122	5.10644	3.2828300301184e-07	8.70572824394197e-07	2.25809
ENSMUSG00000007646.13	mASPN_24hr_vs_0hr	Rad51c	251.984	1.17471	0.144843	8.11025	5.05152876960072e-16	2.35167434826618e-15	2.25748
ENSMUSG00000020275.9	mASPN_24hr_vs_0hr	Rel	714.597	1.17086	0.0948009	12.3507	4.82801059338715e-35	5.45010719645664e-34	2.25146
ENSMUSG00000015932.8	mASPN_24hr_vs_0hr	Dstn	32091.1	1.16995	0.0445789	26.2445	8.26721773433441e-152	1.78483325728755e-149	2.25004
ENSMUSG00000024899.7	mASPN_24hr_vs_0hr	Papss2	57.3627	1.16978	0.290915	4.02104	5.79428300533404e-05	0.000125296	2.24977
ENSMUSG00000026779.6	mASPN_24hr_vs_0hr	Mastl	802.65	1.16893	0.0966603	12.0931	1.14820380866282e-33	1.21876945098626e-32	2.24844
ENSMUSG00000031216.13	mASPN_24hr_vs_0hr	Stard8	35.0931	1.16314	0.38644	3.00987	0.00261356	0.00470546	2.23944
ENSMUSG00000028191.11	mASPN_24hr_vs_0hr	Bcl10	2067.86	1.16166	0.0623509	18.631	1.80120917916393e-77	8.00610991768086e-76	2.23715
ENSMUSG00000005667.8	mASPN_24hr_vs_0hr	Mthfd2	6123.8	1.15981	0.059759	19.4082	6.58003521058878e-84	3.53567225315637e-82	2.23429
ENSMUSG00000071637.5	mASPN_24hr_vs_0hr	Cebpd	1815.78	1.1597	0.0672988	17.2321	1.52577084895772e-66	4.67001761111363e-65	2.23411
ENSMUSG00000033752.7	mASPN_24hr_vs_0hr	Mnd1	400.921	1.15521	0.118377	9.75874	1.69248323501038e-22	1.10129829447123e-21	2.22716
ENSMUSG00000020325.10	mASPN_24hr_vs_0hr	Fstl3	1391.78	1.15489	0.08284	13.9412	3.55976373299891e-44	5.51746406658801e-43	2.22667
ENSMUSG00000030591.17	mASPN_24hr_vs_0hr	Psmd8	23614.4	1.15412	0.0477323	24.179	3.69919571650152e-129	5.96310349500045e-127	2.22549
ENSMUSG00000031756.5	mASPN_24hr_vs_0hr	Cenpn	476.836	1.15409	0.11569	9.97569	1.94735111816171e-23	1.33769744423722e-22	2.22544
ENSMUSG00000006445.3	mASPN_24hr_vs_0hr	Epha2	9607.44	1.15394	0.0707666	16.3063	8.90631070646404e-60	2.21103278113245e-58	2.22521
ENSMUSG00000037946.11	mASPN_24hr_vs_0hr	Fgd3	1565.27	1.15097	0.0781502	14.7276	4.28446950410398e-49	7.86027865016952e-48	2.22063
ENSMUSG00000015134.15	mASPN_24hr_vs_0hr	Aldh1a3	134.322	1.15031	0.213351	5.39161	6.98299999331925e-08	1.95336580100023e-07	2.21961
ENSMUSG00000013698.12	mASPN_24hr_vs_0hr	Pea15a	2142.34	1.15018	0.0730861	15.7373	8.39818193560992e-56	1.86643418385154e-54	2.21941
ENSMUSG00000020183.11	mASPN_24hr_vs_0hr	Cpm	7746.33	1.14925	0.155706	7.38093	1.57189005242272e-13	6.34317447723322e-13	2.21799
ENSMUSG00000021998.16	mASPN_24hr_vs_0hr	Lcp1	60.4667	1.14538	0.278062	4.11915	3.80277405605602e-05	8.35918878867587e-05	2.21204
ENSMUSG00000025278.9	mASPN_24hr_vs_0hr	Flnb	11316.5	1.14442	0.173122	6.61046	3.83126682335381e-11	1.32950677079069e-10	2.21057
ENSMUSG00000044906.6	mASPN_24hr_vs_0hr	4930503L19Rik	375.259	1.13993	0.140545	8.11073	5.03185945290625e-16	2.34341990699679e-15	2.2037
ENSMUSG00000019920.18	mASPN_24hr_vs_0hr	Lims1	2728.58	1.13455	0.0600581	18.8909	1.35565240174307e-79	6.45269194372979e-78	2.1955
ENSMUSG00000026971.15	mASPN_24hr_vs_0hr	Itgb6	105.643	1.13218	0.217599	5.20303	1.96061790301909e-07	5.2792584515592e-07	2.19189
ENSMUSG00000058672.7	mASPN_24hr_vs_0hr	Tubb2a	1011.66	1.12938	0.079272	14.2469	4.68335818360356e-46	7.74580033375746e-45	2.18765
ENSMUSG00000024691.13	mASPN_24hr_vs_0hr	Fam111a	1680.53	1.12843	0.0689008	16.3777	2.761959613995e-60	6.9566857777499e-59	2.18621
ENSMUSG00000023034.7	mASPN_24hr_vs_0hr	Nr4a1	686.094	1.12792	0.105797	10.6612	1.54569392895944e-26	1.20564126458836e-25	2.18544
ENSMUSG00000026679.3	mASPN_24hr_vs_0hr	Enkur	39.2655	1.12717	0.360671	3.1252	0.00177686	0.00327473	2.1843
ENSMUSG00000032643.12	mASPN_24hr_vs_0hr	Fhl3	2883.91	1.12551	0.0739884	15.2119	2.94684872189147e-52	5.94781319660566e-51	2.18178
ENSMUSG00000037563.15	mASPN_24hr_vs_0hr	Rps16	99674.2	1.12474	0.0523443	21.4873	2.04672756089696e-102	1.83295823786994e-100	2.18062
ENSMUSG00000064090.14	mASPN_24hr_vs_0hr	Vrk2	278.855	1.12434	0.134751	8.34384	7.19181625313209e-17	3.5130932727421e-16	2.18002
ENSMUSG00000021367.8	mASPN_24hr_vs_0hr	Edn1	2286.35	1.12247	0.063847	17.5806	3.46923192927771e-69	1.14286141757405e-67	2.17719
ENSMUSG00000026348.7	mASPN_24hr_vs_0hr	Acmsd	23.7583	1.12231	0.450252	2.49263	0.0126801	0.0206746	2.17696
ENSMUSG00000034349.14	mASPN_24hr_vs_0hr	Smc4	11754	1.12142	0.0483168	23.2096	3.64079232907527e-119	4.78447600636087e-117	2.1756
ENSMUSG00000004665.10	mASPN_24hr_vs_0hr	Cnn2	17320.2	1.12046	0.0628835	17.818	5.124419363791e-71	1.83840445425024e-69	2.17416
ENSMUSG00000032899.14	mASPN_24hr_vs_0hr	Styk1	645.668	1.12021	0.105449	10.6233	2.3223467704909e-26	1.79866575626105e-25	2.17379
ENSMUSG00000039936.18	mASPN_24hr_vs_0hr	Pik3cd	138.125	1.11758	0.232221	4.81259	1.48984065899673e-06	3.73386682571941e-06	2.16983
ENSMUSG00000060126.14	mASPN_24hr_vs_0hr	Tpt1	309514	1.11473	0.0532329	20.9405	2.28827765830827e-97	1.68690712737482e-95	2.16554
ENSMUSG00000029635.15	mASPN_24hr_vs_0hr	Cdk8	5286.18	1.1136	0.0647297	17.2039	2.48348885442723e-66	7.52515795739981e-65	2.16385
ENSMUSG00000021684.17	mASPN_24hr_vs_0hr	Pde8b	22.3234	1.10972	0.482703	2.29897	0.0215064	0.0338161	2.15804
ENSMUSG00000078193.2	mASPN_24hr_vs_0hr	Gm2000	328.317	1.1083	0.133127	8.32516	8.42153449629036e-17	4.09558938295054e-16	2.15592
ENSMUSG00000046711.16	mASPN_24hr_vs_0hr	Hmga1	26305.6	1.10333	0.0518083	21.2963	1.22790159360648e-100	1.03092571296544e-98	2.14849
ENSMUSG00000027379.13	mASPN_24hr_vs_0hr	Bub1	2149.09	1.10176	0.0658219	16.7385	6.87035350042831e-63	1.88616718019383e-61	2.14616
ENSMUSG00000026134.11	mASPN_24hr_vs_0hr	Prim2	741.528	1.10039	0.100553	10.9434	7.15066495838137e-28	5.93760572437024e-27	2.14412
ENSMUSG00000040857.15	mASPN_24hr_vs_0hr	Erf	4427.51	1.10022	0.0518292	21.2279	5.27996768722519e-100	4.28421539184916e-98	2.14388
ENSMUSG00000078202.3	mASPN_24hr_vs_0hr	Nrarp	20.0469	1.10022	0.50218	2.19089	0.0284598	0.0438038	2.14387
ENSMUSG00000039001.12	mASPN_24hr_vs_0hr	Rps21	50956.8	1.09998	0.0539125	20.4031	1.57042527526945e-92	1.06069506022389e-90	2.14352
ENSMUSG00000022911.11	mASPN_24hr_vs_0hr	Arl13b	1301.46	1.09953	0.0729947	15.0632	2.82958089532433e-51	5.54451102503583e-50	2.14285
ENSMUSG00000042331.13	mASPN_24hr_vs_0hr	Specc1	2578.9	1.09872	0.0613758	17.9015	1.14886276633443e-71	4.22180876747213e-70	2.14164
ENSMUSG00000032366.15	mASPN_24hr_vs_0hr	Tpm1	15262.6	1.09765	0.052287	20.9927	7.64547227572284e-98	5.67078281064351e-96	2.14005
ENSMUSG00000060961.16	mASPN_24hr_vs_0hr	Slc4a4	5182.29	1.09434	0.0639023	17.1252	9.63139637122524e-66	2.87515017600279e-64	2.13515
ENSMUSG00000020256.14	mASPN_24hr_vs_0hr	Aldh1l2	706.286	1.09323	0.108714	10.056	8.64080042011831e-24	6.01423587099772e-23	2.13351
ENSMUSG00000055172.10	mASPN_24hr_vs_0hr	C1ra	266.495	1.09272	0.135936	8.0385	9.09460196613082e-16	4.14763250737539e-15	2.13276
ENSMUSG00000025757.13	mASPN_24hr_vs_0hr	Hspa4l	16082.4	1.09247	0.0556124	19.6444	6.45907845982633e-86	3.66620932297184e-84	2.13239
ENSMUSG00000031174.17	mASPN_24hr_vs_0hr	Rpgr	85.4327	1.08832	0.250285	4.34832	1.37183445802545e-05	3.15051958491808e-05	2.12626
ENSMUSG00000093674.7	mASPN_24hr_vs_0hr	Rpl41	55932	1.08801	0.0502418	21.6554	5.40075730770583e-104	4.98436304199722e-102	2.1258
ENSMUSG00000026142.15	mASPN_24hr_vs_0hr	Rhbdd1	2122.61	1.08789	0.06546	16.6192	5.06009106856052e-62	1.35047463617873e-60	2.12563
ENSMUSG00000042306.11	mASPN_24hr_vs_0hr	S100a14	539.216	1.08467	0.136062	7.97188	1.56281800522069e-15	7.02396642495096e-15	2.12089
ENSMUSG00000023919.7	mASPN_24hr_vs_0hr	Cenpq	797.256	1.08149	0.0949529	11.3898	4.70229557865114e-30	4.29710911155649e-29	2.11622
ENSMUSG00000025747.12	mASPN_24hr_vs_0hr	Tyms	1199.84	1.08009	0.0745045	14.497	1.26584131542798e-47	2.20109319133994e-46	2.11417
ENSMUSG00000034773.16	mASPN_24hr_vs_0hr	BC030867	549.94	1.08003	0.0992129	10.8859	1.34501542146091e-27	1.09873219226097e-26	2.11407
ENSMUSG00000027456.8	mASPN_24hr_vs_0hr	Sdcbp2	1242.07	1.07969	0.0993322	10.8695	1.61105776206663e-27	1.3081053286357e-26	2.11358
ENSMUSG00000035273.14	mASPN_24hr_vs_0hr	Hpse	76.1278	1.07897	0.246065	4.3849	1.16037249754487e-05	2.68598573527044e-05	2.11253
ENSMUSG00000022021.14	mASPN_24hr_vs_0hr	Diaph3	4547.08	1.07691	0.058127	18.5269	1.25414687830748e-76	5.41522705669193e-75	2.10951
ENSMUSG00000047215.14	mASPN_24hr_vs_0hr	Rpl9	92879.6	1.07609	0.0535265	20.1039	6.82611036502164e-90	4.34356180595325e-88	2.10831
ENSMUSG00000020057.2	mASPN_24hr_vs_0hr	Dram1	35.7973	1.07512	0.35834	3.00029	0.00269722	0.00484466	2.1069
ENSMUSG00000047963.7	mASPN_24hr_vs_0hr	Stbd1	2953.5	1.07367	0.0640357	16.7668	4.26996807304085e-63	1.1759433713682e-61	2.10478
ENSMUSG00000061477.4	mASPN_24hr_vs_0hr	Rps7	87988.5	1.07281	0.0501587	21.3883	1.71581702735361e-101	1.49239049357591e-99	2.10353
ENSMUSG00000056116.18	mASPN_24hr_vs_0hr	H2-T22	345.806	1.07257	0.127381	8.42023	3.7574935672376e-17	1.86028244176505e-16	2.10318
ENSMUSG00000025002.5	mASPN_24hr_vs_0hr	Cyp2c55	145.709	1.07036	0.17665	6.05918	1.36819296895383e-09	4.30094981660213e-09	2.09995
ENSMUSG00000061983.7	mASPN_24hr_vs_0hr	Rps12	106669	1.06987	0.0450639	23.7411	1.35921399700364e-124	1.95629728854452e-122	2.09924
ENSMUSG00000045763.8	mASPN_24hr_vs_0hr	Basp1	9456.34	1.06933	0.069997	15.2768	1.09196207898048e-52	2.22627681869713e-51	2.09846
ENSMUSG00000060147.15	mASPN_24hr_vs_0hr	Serpinb6a	11082.1	1.06641	0.0503788	21.1679	1.88887679523682e-99	1.49258303623616e-97	2.09422
ENSMUSG00000067274.10	mASPN_24hr_vs_0hr	Rplp0	350235	1.06473	0.0532232	20.005	4.98653054101294e-89	3.10758527014673e-87	2.09177
ENSMUSG00000044719.5	mASPN_24hr_vs_0hr	E230025N22Rik	46.0217	1.06347	0.320307	3.32015	0.00089969	0.00171349	2.08995
ENSMUSG00000024608.11	mASPN_24hr_vs_0hr	Rps14	96897.6	1.06188	0.0531475	19.9799	8.2410930158043e-89	5.10947766979867e-87	2.08765
ENSMUSG00000073489.6	mASPN_24hr_vs_0hr	Ifi204	56.2718	1.06174	0.288356	3.68206	0.000231357	0.000469944	2.08745
ENSMUSG00000090733.6	mASPN_24hr_vs_0hr	Rps27	57462.4	1.06109	0.0601308	17.6463	1.08570424612774e-69	3.64615675991234e-68	2.08651
ENSMUSG00000042333.16	mASPN_24hr_vs_0hr	Tnfrsf14	35.1148	1.06001	0.390707	2.71305	0.00666679	0.0113507	2.08494
ENSMUSG00000091955.2	mASPN_24hr_vs_0hr	Gm9844	210.025	1.05967	0.155708	6.80552	1.00687723436251e-11	3.61220942535392e-11	2.08446
ENSMUSG00000026566.15	mASPN_24hr_vs_0hr	Mpzl1	2378.78	1.05965	0.0597489	17.7351	2.24713061087021e-70	7.80684169121287e-69	2.08443
ENSMUSG00000021707.5	mASPN_24hr_vs_0hr	Dhfr	892.529	1.05899	0.0834345	12.6925	6.50752259952552e-37	7.87547029311947e-36	2.08348
ENSMUSG00000035439.13	mASPN_24hr_vs_0hr	Haus8	800.316	1.05846	0.0869752	12.1697	4.50960229840801e-34	4.87666295060401e-33	2.08271
ENSMUSG00000037742.14	mASPN_24hr_vs_0hr	Eef1a1	1.02694e+06	1.05749	0.0545517	19.385	1.03260911616816e-83	5.45163502815415e-82	2.0813
ENSMUSG00000005410.6	mASPN_24hr_vs_0hr	Mcm5	3814.58	1.05726	0.070142	15.0731	2.43376935142081e-51	4.78443438352481e-50	2.08097
ENSMUSG00000028494.12	mASPN_24hr_vs_0hr	Plin2	5364.93	1.05679	0.0602598	17.5372	7.44876869730328e-69	2.42737502831258e-67	2.0803
ENSMUSG00000032740.16	mASPN_24hr_vs_0hr	Ccdc88a	1908.39	1.05337	0.072906	14.4483	2.57111099863145e-47	4.40918184020627e-46	2.07537
ENSMUSG00000046056.15	mASPN_24hr_vs_0hr	Sbsn	595.151	1.05295	0.095923	10.977	4.93061971922461e-28	4.11964011094856e-27	2.07476
ENSMUSG00000056486.18	mASPN_24hr_vs_0hr	Chn1	77.6874	1.05	0.273539	3.83856	0.000123757	0.000259042	2.07053
ENSMUSG00000050335.17	mASPN_24hr_vs_0hr	Lgals3	22050.5	1.04939	0.0457376	22.9436	1.70637237352218e-116	2.02255313685129e-114	2.06965
ENSMUSG00000006333.14	mASPN_24hr_vs_0hr	Rps9	127347	1.0491	0.0518184	20.2457	3.87757394478761e-91	2.56174147499903e-89	2.06924
ENSMUSG00000032400.18	mASPN_24hr_vs_0hr	Zwilch	703.309	1.048	0.0890074	11.7743	5.29608197692896e-32	5.22690866131193e-31	2.06766
ENSMUSG00000031880.7	mASPN_24hr_vs_0hr	Rrad	49.0651	1.04736	0.314349	3.33183	0.000862756	0.001646	2.06674
ENSMUSG00000002233.13	mASPN_24hr_vs_0hr	Rhoc	1341.6	1.04531	0.0742867	14.0713	5.69855429161687e-45	9.11316420445078e-44	2.06381
ENSMUSG00000001349.5	mASPN_24hr_vs_0hr	Cnn1	23.1366	1.04459	0.458265	2.27944	0.0226406	0.0354337	2.06278
ENSMUSG00000027550.14	mASPN_24hr_vs_0hr	Lrrcc1	417.521	1.04422	0.118926	8.78041	1.62884690585645e-18	8.75622903148266e-18	2.06225
ENSMUSG00000025287.15	mASPN_24hr_vs_0hr	Acot9	6128.56	1.04356	0.0494364	21.1091	6.56770604484198e-99	5.08997218475253e-97	2.0613
ENSMUSG00000025290.17	mASPN_24hr_vs_0hr	Rps24	79130.8	1.04328	0.0530594	19.6626	4.51263907830105e-86	2.58567803112131e-84	2.06091
ENSMUSG00000021668.15	mASPN_24hr_vs_0hr	Polk	942.778	1.04161	0.0872953	11.9321	8.05417425219321e-33	8.20345128129872e-32	2.05853
ENSMUSG00000062515.3	mASPN_24hr_vs_0hr	Fabp4	1713.15	1.04128	0.0706043	14.7481	3.16336606957552e-49	5.83004508859269e-48	2.05805
ENSMUSG00000026205.8	mASPN_24hr_vs_0hr	Slc23a3	27.6379	1.04087	0.408414	2.54856	0.0108168	0.0178605	2.05747
ENSMUSG00000053175.17	mASPN_24hr_vs_0hr	Bcl3	1412.69	1.03932	0.0906362	11.4669	1.93361864373032e-30	1.79964968458041e-29	2.05526
ENSMUSG00000027160.16	mASPN_24hr_vs_0hr	Ccdc34	1232.89	1.03836	0.0738705	14.0565	7.02775289278341e-45	1.11649845563405e-43	2.05389
ENSMUSG00000022009.1	mASPN_24hr_vs_0hr	Nufip1	2641.24	1.03719	0.0600939	17.2594	9.50780406643626e-67	2.93238140722486e-65	2.05222
ENSMUSG00000039232.12	mASPN_24hr_vs_0hr	Stx11	562.499	1.03463	0.106842	9.68372	3.53601563632765e-22	2.26792727019635e-21	2.04859
ENSMUSG00000022960.13	mASPN_24hr_vs_0hr	Donson	481.099	1.03372	0.105436	9.80423	1.07968948181279e-22	7.08271613408393e-22	2.0473
ENSMUSG00000039221.10	mASPN_24hr_vs_0hr	Rpl22l1	6900.3	1.03354	0.0554694	18.6327	1.74597537831127e-77	7.78924070988311e-76	2.04705
ENSMUSG00000056531.11	mASPN_24hr_vs_0hr	Ccdc18	569.805	1.03306	0.117508	8.79141	1.4770036419256e-18	7.96120108376302e-18	2.04637
ENSMUSG00000079608.10	mASPN_24hr_vs_0hr	Stard6	31.1723	1.03292	0.4022	2.56818	0.0102234	0.0169386	2.04616
ENSMUSG00000117694.1	mASPN_24hr_vs_0hr	Snhg4	25.8676	1.02936	0.427943	2.40537	0.0161562	0.0258679	2.04112
ENSMUSG00000046223.10	mASPN_24hr_vs_0hr	Plaur	6635.77	1.02899	0.0665847	15.4539	7.10560772727222e-54	1.49403125952558e-52	2.0406
ENSMUSG00000078995.10	mASPN_24hr_vs_0hr	Zfp456	31.8972	1.02815	0.380795	2.70002	0.00693363	0.0117768	2.03941
ENSMUSG00000038047.18	mASPN_24hr_vs_0hr	Haus6	1530.14	1.02581	0.068544	14.9657	1.22962550276928e-50	2.37100037136851e-49	2.0361
ENSMUSG00000058056.16	mASPN_24hr_vs_0hr	Palld	1109.92	1.02131	0.105246	9.70408	2.89686031805041e-22	1.8688922756259e-21	2.02977
ENSMUSG00000057841.5	mASPN_24hr_vs_0hr	Rpl32	63918.5	1.02061	0.0520484	19.609	1.29627945493134e-85	7.28931098145113e-84	2.02878
ENSMUSG00000073702.11	mASPN_24hr_vs_0hr	Rpl31	41035.1	1.02036	0.0484814	21.0464	2.46555268377744e-98	1.87475043691002e-96	2.02843
ENSMUSG00000038005.15	mASPN_24hr_vs_0hr	Hpf1	1480.02	1.0185	0.0678927	15.0015	7.17248355460581e-51	1.39413707677145e-49	2.02581
ENSMUSG00000031167.16	mASPN_24hr_vs_0hr	Rbm3	20892	1.01757	0.0421526	24.14	9.50040606486735e-129	1.51131459637166e-126	2.0245
ENSMUSG00000030660.9	mASPN_24hr_vs_0hr	Pik3c2a	4950.62	1.01745	0.0572839	17.7615	1.40504900420528e-70	4.9237804234324e-69	2.02433
ENSMUSG00000071660.10	mASPN_24hr_vs_0hr	Ttc9c	3362.16	1.01731	0.0548022	18.5634	6.35682400368436e-77	2.76453245340086e-75	2.02415
ENSMUSG00000049517.8	mASPN_24hr_vs_0hr	Rps23	59013.6	1.01525	0.053252	19.0649	4.93841459685699e-81	2.39780853317273e-79	2.02125
ENSMUSG00000074656.12	mASPN_24hr_vs_0hr	Eif2s2	15080.1	1.014	0.042074	24.1003	2.48149004641117e-128	3.84630957193731e-126	2.0195
ENSMUSG00000072980.3	mASPN_24hr_vs_0hr	Oip5	441.924	1.01371	0.108824	9.3151	1.21843113887528e-20	7.29249132128816e-20	2.01909
ENSMUSG00000001964.14	mASPN_24hr_vs_0hr	Emd	4377.69	1.01182	0.050492	20.0393	2.50415604082103e-89	1.56866562349877e-87	2.01646
ENSMUSG00000025508.13	mASPN_24hr_vs_0hr	Rplp2	96849.7	1.01047	0.0556481	18.1582	1.10608635892679e-73	4.31373679981448e-72	2.01457
ENSMUSG00000022312.11	mASPN_24hr_vs_0hr	Eif3h	38008.7	1.00975	0.0478642	21.0961	8.63425606536055e-99	6.64892712294325e-97	2.01356
ENSMUSG00000044854.7	mASPN_24hr_vs_0hr	1700056E22Rik	50.4391	1.00822	0.327867	3.07509	0.00210442	0.00383921	2.01143
ENSMUSG00000029752.12	mASPN_24hr_vs_0hr	Asns	10295.1	1.00821	0.0512833	19.6596	4.78099887831819e-86	2.72652247353146e-84	2.01142
ENSMUSG00000021391.10	mASPN_24hr_vs_0hr	Cenpp	356.107	1.00821	0.125075	8.06083	7.57768980293245e-16	3.47946333906013e-15	2.01142
ENSMUSG00000021583.7	mASPN_24hr_vs_0hr	Erap1	4710.81	1.00813	0.0593012	17.0002	8.17945034936904e-65	2.39442021123176e-63	2.01131
ENSMUSG00000007892.8	mASPN_24hr_vs_0hr	Rplp1	138333	1.00797	0.0508693	19.8149	2.21544187285326e-87	1.32597486350475e-85	2.01108
ENSMUSG00000020372.15	mASPN_24hr_vs_0hr	Rack1	207126	1.00761	0.0517302	19.4783	1.67860872164227e-84	9.10061858504708e-83	2.01058
ENSMUSG00000020439.17	mASPN_24hr_vs_0hr	Smtn	1264.65	1.00663	0.0894037	11.2594	2.08121988085334e-29	1.84471762166546e-28	2.00922
ENSMUSG00000075706.10	mASPN_24hr_vs_0hr	Gpx4	15717.7	1.00638	0.0456885	22.027	1.58698363201577e-107	1.59888600925589e-105	2.00887
ENSMUSG00000017677.11	mASPN_24hr_vs_0hr	Wsb1	5002.09	1.00632	0.069537	14.4717	1.82867905529873e-47	3.14939170634781e-46	2.00878
ENSMUSG00000006678.6	mASPN_24hr_vs_0hr	Pola1	1570.34	1.00593	0.0763955	13.1673	1.35274058827476e-39	1.79130708786877e-38	2.00823
ENSMUSG00000023908.8	mASPN_24hr_vs_0hr	Pkmyt1	821.68	1.00463	0.102088	9.8409	7.50354469589699e-23	4.97084139032299e-22	2.00643
ENSMUSG00000015759.11	mASPN_24hr_vs_0hr	Cnih1	3534.92	1.00384	0.0584631	17.1704	4.42208836541553e-66	1.32662650962466e-64	2.00532
ENSMUSG00000028089.5	mASPN_24hr_vs_0hr	Chd1l	1326.43	1.00341	0.0718214	13.9709	2.34748140079172e-44	3.67154594250606e-43	2.00473
ENSMUSG00000079641.3	mASPN_24hr_vs_0hr	Rpl39	45757.7	1.00311	0.0634742	15.8034	2.94736414581423e-56	6.61106354784675e-55	2.00431
ENSMUSG00000031897.9	mASPN_24hr_vs_0hr	Psmb10	2433.14	1.00291	0.0749743	13.3767	8.27313805575893e-41	1.14441921160327e-39	2.00404
ENSMUSG00000062997.6	mASPN_24hr_vs_0hr	Rpl35	25719.1	1.00155	0.0559696	17.8945	1.30247999567676e-71	4.7718130750703e-70	2.00214
ENSMUSG00000040952.16	mASPN_24hr_vs_0hr	Rps19	62247.5	1.00137	0.0503213	19.8995	4.10888052487314e-88	2.52164292110235e-86	2.0019
ENSMUSG00000029082.17	mASPN_24hr_vs_0hr	Bst1	959.155	1.00053	0.0957609	10.4482	1.49339831529444e-25	1.11589528009331e-24	2.00073
ENSMUSG00000025019.17	mASPN_24hr_vs_0hr	Lcor	1851.66	1.00048	0.0786252	12.7246	4.31483162243063e-37	5.24812015243324e-36	2.00066
ENSMUSG00000006720.16	mASPN_24hr_vs_0hr	Zfp184	101.379	1.00041	0.223171	4.48269	7.37092550850694e-06	1.73780205534027e-05	2.00056
ENSMUSG00000028495.14	mASPN_24hr_vs_0hr	Rps6	79269.2	0.998304	0.0534669	18.6715	8.45164401126388e-78	3.82698037813409e-76	1.99765
ENSMUSG00000060377.4	mASPN_24hr_vs_0hr	Rpl36a-ps1	41.1044	0.998268	0.346258	2.88302	0.0039388	0.00691348	1.9976
ENSMUSG00000025967.16	mASPN_24hr_vs_0hr	Eef1b2	86111.6	0.998138	0.0516997	19.3065	4.73957756871074e-83	2.44878174383388e-81	1.99742
ENSMUSG00000061232.16	mASPN_24hr_vs_0hr	H2-K1	7749.27	0.996626	0.0575459	17.3188	3.393304918654e-67	1.06282529706028e-65	1.99533
ENSMUSG00000025237.16	mASPN_24hr_vs_0hr	Parp6	1045.03	0.995185	0.0871326	11.4215	3.26540704931604e-30	3.00447269606019e-29	1.99334
ENSMUSG00000035530.13	mASPN_24hr_vs_0hr	Eif1	49431.5	0.994989	0.0431222	23.0737	8.49899165339658e-118	1.0593073102017e-115	1.99307
ENSMUSG00000031433.15	mASPN_24hr_vs_0hr	Rbm41	878.146	0.993222	0.086226	11.5188	1.0603771728042e-30	9.97662258303714e-30	1.99063
ENSMUSG00000031609.3	mASPN_24hr_vs_0hr	Sap30	4088.77	0.992199	0.0585555	16.9446	2.10925921590917e-64	6.05723133499808e-63	1.98922
ENSMUSG00000045128.9	mASPN_24hr_vs_0hr	Rpl18a	126833	0.99051	0.0509654	19.435	3.90633424453927e-84	2.10837415252142e-82	1.98689
ENSMUSG00000040231.16	mASPN_24hr_vs_0hr	Syngr4	25.8742	0.98984	0.432985	2.28608	0.0222494	0.034853	1.98596
ENSMUSG00000021714.15	mASPN_24hr_vs_0hr	Cenpk	126.785	0.989493	0.195967	5.04928	4.43485923886531e-07	1.16130492089845e-06	1.98549
ENSMUSG00000047766.15	mASPN_24hr_vs_0hr	Lrrc49	343.128	0.988899	0.127986	7.72663	1.10429061829525e-14	4.76476572990349e-14	1.98467
ENSMUSG00000027323.10	mASPN_24hr_vs_0hr	Rad51	1160.76	0.988641	0.0831294	11.8928	1.29028259896283e-32	1.30104392172315e-31	1.98431
ENSMUSG00000028234.6	mASPN_24hr_vs_0hr	Rps20	73181.6	0.988629	0.0517842	19.0913	2.9812683027678e-81	1.46518430001881e-79	1.9843
ENSMUSG00000079507.10	mASPN_24hr_vs_0hr	H2-Q1	62.9265	0.988057	0.280156	3.52681	0.000420597	0.0008298	1.98351
ENSMUSG00000020974.6	mASPN_24hr_vs_0hr	Pole2	257.938	0.988005	0.142003	6.95763	3.46039200344735e-12	1.2821372761777e-11	1.98344
ENSMUSG00000032518.6	mASPN_24hr_vs_0hr	Rpsa	228420	0.987865	0.0511224	19.3235	3.40445119724662e-83	1.77412995580654e-81	1.98325
ENSMUSG00000071324.11	mASPN_24hr_vs_0hr	Armc2	188.936	0.987642	0.167902	5.88223	4.04764902001361e-09	1.22800694233286e-08	1.98294
ENSMUSG00000043333.12	mASPN_24hr_vs_0hr	Rhbdl2	480.699	0.986556	0.10329	9.55134	1.28030644559478e-21	8.016004623118e-21	1.98145
ENSMUSG00000042766.17	mASPN_24hr_vs_0hr	Trim46	1546.01	0.98598	0.0805226	12.2447	1.7922911530364e-34	1.97527803465908e-33	1.98066
ENSMUSG00000063838.6	mASPN_24hr_vs_0hr	Cdc42ep5	838.892	0.983502	0.0835544	11.7708	5.52005813481137e-32	5.44351573000566e-31	1.97726
ENSMUSG00000038274.13	mASPN_24hr_vs_0hr	Fau	47081.2	0.981868	0.056311	17.4365	4.35845918971414e-68	1.38667820009589e-66	1.97502
ENSMUSG00000018543.8	mASPN_24hr_vs_0hr	1700001P01Rik	37.0167	0.980747	0.346655	2.82917	0.00466692	0.00812661	1.97349
ENSMUSG00000038900.17	mASPN_24hr_vs_0hr	Rpl12	113034	0.979548	0.0501798	19.5208	7.31296137202843e-85	4.00062004469791e-83	1.97185
ENSMUSG00000063457.14	mASPN_24hr_vs_0hr	Rps15	70468.2	0.978169	0.0554922	17.6271	1.52476987214025e-69	5.09239440723083e-68	1.96996
ENSMUSG00000078249.5	mASPN_24hr_vs_0hr	Hmga1b	27691.5	0.977539	0.0531597	18.3887	1.61727792256303e-75	6.83667485447099e-74	1.9691
ENSMUSG00000038987.8	mASPN_24hr_vs_0hr	Cfap157	341.219	0.976729	0.119139	8.1982	2.44013124269068e-16	1.15827195618886e-15	1.968
ENSMUSG00000024712.9	mASPN_24hr_vs_0hr	Rfk	3762.44	0.976523	0.0573892	17.0158	6.27107580674043e-65	1.84022588600708e-63	1.96772
ENSMUSG00000030744.13	mASPN_24hr_vs_0hr	Rps3	165197	0.975132	0.0552056	17.6637	7.98986449637086e-70	2.6982531218191e-68	1.96582
ENSMUSG00000034917.8	mASPN_24hr_vs_0hr	Tjp3	441.963	0.971863	0.10704	9.0794	1.09173394145562e-19	6.21717538963659e-19	1.96137
ENSMUSG00000035314.10	mASPN_24hr_vs_0hr	Gdpd5	1748.31	0.971622	0.0792015	12.2677	1.34983081000315e-34	1.49582534307407e-33	1.96104
ENSMUSG00000021403.3	mASPN_24hr_vs_0hr	Serpinb9b	25.3942	0.971292	0.435485	2.23037	0.025723	0.0398289	1.9606
ENSMUSG00000060636.14	mASPN_24hr_vs_0hr	Rpl35a	14911.7	0.971285	0.0573403	16.939	2.3217816471289e-64	6.63601421129749e-63	1.96059
ENSMUSG00000001467.5	mASPN_24hr_vs_0hr	Cyp51	16114.1	0.969875	0.049504	19.5918	1.81547549808919e-85	1.01616198018048e-83	1.95867
ENSMUSG00000078521.2	mASPN_24hr_vs_0hr	Aunip	485.352	0.969421	0.105246	9.21102	3.23049838382016e-20	1.89136685038188e-19	1.95805
ENSMUSG00000061315.14	mASPN_24hr_vs_0hr	Naca	40650.7	0.968692	0.0442358	21.8984	2.69191626572167e-106	2.64595671972155e-104	1.95707
ENSMUSG00000020327.4	mASPN_24hr_vs_0hr	Fgf22	28.7237	0.968578	0.408657	2.37015	0.017781	0.0283008	1.95691
ENSMUSG00000020024.7	mASPN_24hr_vs_0hr	Cep83	1803.16	0.966151	0.0635047	15.2138	2.86225477060033e-52	5.79642549021072e-51	1.95362
ENSMUSG00000078153.3	mASPN_24hr_vs_0hr	Psme2b	379.367	0.965969	0.11663	8.28235	1.20764799817482e-16	5.82620283237571e-16	1.95337
ENSMUSG00000026728.9	mASPN_24hr_vs_0hr	Vim	15966.9	0.96506	0.0424866	22.7144	3.22573994111461e-114	3.67916942340336e-112	1.95214
ENSMUSG00000022283.15	mASPN_24hr_vs_0hr	Pabpc1	272984	0.964794	0.0470761	20.4944	2.417763114256e-93	1.65145514414435e-91	1.95178
ENSMUSG00000031320.9	mASPN_24hr_vs_0hr	Rps4x	172449	0.964393	0.054066	17.8373	3.62659802270786e-71	1.30492768138506e-69	1.95124
ENSMUSG00000030641.10	mASPN_24hr_vs_0hr	Ddias	374.973	0.964371	0.120667	7.99204	1.3272581256477e-15	5.99199056724448e-15	1.95121
ENSMUSG00000040128.9	mASPN_24hr_vs_0hr	Pnrc1	12806.3	0.963657	0.0541203	17.8058	6.36879867468751e-71	2.27807029517669e-69	1.95025
ENSMUSG00000020460.15	mASPN_24hr_vs_0hr	Rps27a	68764.3	0.963224	0.0521077	18.4853	2.7140452119914e-76	1.1635747025878e-74	1.94966
ENSMUSG00000030432.12	mASPN_24hr_vs_0hr	Rpl28	97822.6	0.962927	0.050229	19.1707	6.49939101139353e-82	3.27406822198949e-80	1.94926
ENSMUSG00000041453.12	mASPN_24hr_vs_0hr	Rpl21	87731.1	0.962144	0.0514882	18.6867	6.3539482596157e-78	2.88794114506593e-76	1.9482
ENSMUSG00000062683.11	mASPN_24hr_vs_0hr	Atp5g2	9220.21	0.961026	0.0524099	18.3367	4.21452829822219e-75	1.75702231467263e-73	1.94669
ENSMUSG00000003970.9	mASPN_24hr_vs_0hr	Rpl8	134523	0.960695	0.0480909	19.9766	8.79300187517337e-89	5.42384656483908e-87	1.94625
ENSMUSG00000059343.4	mASPN_24hr_vs_0hr	Aldoart1	42.3493	0.960217	0.343698	2.79378	0.0052096	0.00900931	1.9456
ENSMUSG00000028689.14	mASPN_24hr_vs_0hr	Ccdc163	195.81	0.959544	0.167533	5.72748	1.01930534218025e-08	3.00790861287751e-08	1.9447
ENSMUSG00000060938.14	mASPN_24hr_vs_0hr	Rpl26	77419.2	0.959188	0.0506156	18.9504	4.38019031118909e-80	2.10144844691572e-78	1.94421
ENSMUSG00000028645.11	mASPN_24hr_vs_0hr	Slc2a1	22840.9	0.959042	0.0711891	13.4718	2.29363022679325e-41	3.23948474788907e-40	1.94402
ENSMUSG00000039195.4	mASPN_24hr_vs_0hr	1110008P14Rik	322.654	0.958633	0.131699	7.27897	3.36366504680167e-13	1.32724250704413e-12	1.94347
ENSMUSG00000106918.3	mASPN_24hr_vs_0hr	Mrpl33	2605.42	0.958562	0.0564306	16.9866	1.0325754424141e-64	3.01541958907886e-63	1.94337
ENSMUSG00000031799.10	mASPN_24hr_vs_0hr	Tpm4	23794.5	0.957717	0.0448994	21.3303	5.94561834359501e-101	5.06214970239885e-99	1.94223
ENSMUSG00000066108.7	mASPN_24hr_vs_0hr	Muc5b	153.451	0.955128	0.204891	4.66163	3.13709052989214e-06	7.64203596743824e-06	1.93875
ENSMUSG00000026479.13	mASPN_24hr_vs_0hr	Lamc2	981.241	0.954962	0.0959995	9.94757	2.58410640876981e-23	1.76109619402633e-22	1.93853
ENSMUSG00000003429.11	mASPN_24hr_vs_0hr	Rps11	64372.4	0.954191	0.0525857	18.1454	1.39494514138158e-73	5.422793170194e-72	1.93749
ENSMUSG00000001948.10	mASPN_24hr_vs_0hr	Spa17	64.2368	0.954186	0.278166	3.43028	0.000602966	0.00116956	1.93749
ENSMUSG00000032415.14	mASPN_24hr_vs_0hr	Ube2cbp	362.146	0.953189	0.119029	8.00807	1.16524267578948e-15	5.28027884193956e-15	1.93615
ENSMUSG00000058546.8	mASPN_24hr_vs_0hr	Rpl23a	54333.9	0.952926	0.0520731	18.2998	8.30719490412805e-75	3.39304008077392e-73	1.9358
ENSMUSG00000055917.15	mASPN_24hr_vs_0hr	Zfp277	1979.17	0.952888	0.0644656	14.7813	1.93280781003508e-49	3.60056185259231e-48	1.93574
ENSMUSG00000041957.15	mASPN_24hr_vs_0hr	Pkp2	5388.37	0.952538	0.0632046	15.0707	2.52430319012279e-51	4.95435480009488e-50	1.93527
ENSMUSG00000022003.7	mASPN_24hr_vs_0hr	Slc25a30	11670.3	0.950638	0.0444738	21.3752	2.27248567671829e-101	1.96245370225172e-99	1.93273
ENSMUSG00000037613.16	mASPN_24hr_vs_0hr	Tnfrsf23	2451.11	0.950476	0.0821082	11.5759	5.45930525102892e-31	5.20118207131124e-30	1.93251
ENSMUSG00000027171.10	mASPN_24hr_vs_0hr	Prrg4	1220.88	0.949974	0.0753638	12.6052	1.97718645820203e-36	2.33667490514786e-35	1.93184
ENSMUSG00000070533.11	mASPN_24hr_vs_0hr	Wfdc8	60.3576	0.949572	0.289213	3.28329	0.00102601	0.00193942	1.9313
ENSMUSG00000035673.10	mASPN_24hr_vs_0hr	Sbno2	3774.53	0.949294	0.0731421	12.9788	1.61480619538329e-38	2.05938891373249e-37	1.93093
ENSMUSG00000031536.6	mASPN_24hr_vs_0hr	Polb	955.535	0.949281	0.0862549	11.0055	3.59404801042749e-28	3.023802397082e-27	1.93091
ENSMUSG00000023800.15	mASPN_24hr_vs_0hr	Tiam2	541.675	0.947404	0.110042	8.60951	7.33734743850468e-18	3.80723307002238e-17	1.9284
ENSMUSG00000027454.10	mASPN_24hr_vs_0hr	Gins1	369.057	0.947209	0.127311	7.44009	1.00613541217579e-13	4.10535846547596e-13	1.92814
ENSMUSG00000058799.16	mASPN_24hr_vs_0hr	Nap1l1	32630.9	0.946093	0.0437394	21.6302	9.33359834751252e-104	8.54872757738079e-102	1.92665
ENSMUSG00000056214.9	mASPN_24hr_vs_0hr	Pard6g	337.733	0.945915	0.131337	7.20221	5.92460307794427e-13	2.29946873875911e-12	1.92641
ENSMUSG00000039384.8	mASPN_24hr_vs_0hr	Dusp10	548.347	0.945138	0.102905	9.18461	4.13030435298135e-20	2.40189416197906e-19	1.92537
ENSMUSG00000060739.8	mASPN_24hr_vs_0hr	Nsa2	13446.3	0.94387	0.0565231	16.6989	1.33613674517543e-62	3.63826424530876e-61	1.92368
ENSMUSG00000022359.10	mASPN_24hr_vs_0hr	Wdyhv1	408.105	0.943484	0.130743	7.21632	5.34144613939692e-13	2.07980946297291e-12	1.92317
ENSMUSG00000012848.15	mASPN_24hr_vs_0hr	Rps5	105305	0.942876	0.0529623	17.8028	6.72635289621926e-71	2.39181195633208e-69	1.92236
ENSMUSG00000038975.14	mASPN_24hr_vs_0hr	Rabggtb	8282.28	0.942116	0.0478029	19.7083	1.82836223792864e-86	1.06273555079602e-84	1.92134
ENSMUSG00000046330.10	mASPN_24hr_vs_0hr	Rpl37a	46539.9	0.941057	0.0558316	16.8553	9.59469004828695e-64	2.67897927676188e-62	1.91993
ENSMUSG00000042742.7	mASPN_24hr_vs_0hr	Bmt2	4306.15	0.940949	0.0595928	15.7897	3.66568869478302e-56	8.20706968887533e-55	1.91979
ENSMUSG00000078495.10	mASPN_24hr_vs_0hr	Zfp984	558.406	0.93916	0.113051	8.30741	9.78169171724793e-17	4.73800692554197e-16	1.91741
ENSMUSG00000038535.17	mASPN_24hr_vs_0hr	Zfp280d	998.957	0.938777	0.0810335	11.585	4.90710170880042e-31	4.68616584987338e-30	1.9169
ENSMUSG00000062456.4	mASPN_24hr_vs_0hr	Rpl9-ps6	550.804	0.938563	0.102942	9.11738	7.69650263247199e-20	4.42466556474495e-19	1.91662
ENSMUSG00000026341.16	mASPN_24hr_vs_0hr	Actr3	10968.6	0.938546	0.0465377	20.1674	1.89221959610594e-90	1.22336550357865e-88	1.9166
ENSMUSG00000055116.8	mASPN_24hr_vs_0hr	Arntl	1266.96	0.938306	0.0766082	12.2481	1.71929296883825e-34	1.89828785326525e-33	1.91628
ENSMUSG00000022881.15	mASPN_24hr_vs_0hr	Rfc4	1326.45	0.937751	0.0719148	13.0398	7.26901058115987e-39	9.40924388931722e-38	1.91554
ENSMUSG00000024989.15	mASPN_24hr_vs_0hr	Cep55	1141.08	0.936958	0.0833429	11.2422	2.53011680253983e-29	2.23278190822675e-28	1.91449
ENSMUSG00000028937.14	mASPN_24hr_vs_0hr	Acot7	5898.34	0.936033	0.0504098	18.5685	5.78342240050974e-77	2.5242446506196e-75	1.91326
ENSMUSG00000019794.13	mASPN_24hr_vs_0hr	Katna1	1887.29	0.935234	0.0729337	12.8231	1.21776696569552e-37	1.50539904041501e-36	1.9122
ENSMUSG00000063316.13	mASPN_24hr_vs_0hr	Rpl27	44046.5	0.93519	0.0484221	19.3133	4.15449642810025e-83	2.15570222385116e-81	1.91214
ENSMUSG00000034994.10	mASPN_24hr_vs_0hr	Eef2	466804	0.934474	0.0553794	16.874	6.98464364556929e-64	1.96382189941704e-62	1.91119
ENSMUSG00000071644.10	mASPN_24hr_vs_0hr	Eef1g	99594.5	0.93431	0.0490861	19.0341	8.90088043203292e-81	4.30446577693112e-79	1.91098
ENSMUSG00000067288.13	mASPN_24hr_vs_0hr	Rps28	37499	0.934305	0.0521016	17.9324	6.59311665094537e-72	2.45263939415168e-70	1.91097
ENSMUSG00000008683.16	mASPN_24hr_vs_0hr	Rps15a	59868.9	0.934001	0.0522972	17.8595	2.43927650661203e-71	8.88278703763236e-70	1.91057
ENSMUSG00000033031.13	mASPN_24hr_vs_0hr	Cip2a	2663.78	0.933858	0.0683813	13.6566	1.84325282839477e-42	2.69793301395796e-41	1.91038
ENSMUSG00000020806.15	mASPN_24hr_vs_0hr	Rhbdf2	1088.29	0.933491	0.0823882	11.3304	9.27797968912811e-30	8.35847797627115e-29	1.90989
ENSMUSG00000012405.16	mASPN_24hr_vs_0hr	Rpl15	45499	0.932928	0.0473912	19.6857	2.86025511949086e-86	1.64668973307831e-84	1.90915
ENSMUSG00000070531.4	mASPN_24hr_vs_0hr	Wfdc6b	1242.08	0.93256	0.081581	11.4311	2.92401959461993e-30	2.69652150259e-29	1.90866
ENSMUSG00000021725.9	mASPN_24hr_vs_0hr	Parp8	1325.1	0.932352	0.0879329	10.603	2.88609183936143e-26	2.2267294408347e-25	1.90838
ENSMUSG00000031146.6	mASPN_24hr_vs_0hr	Plp2	4509.76	0.931975	0.0528607	17.6308	1.42986463640227e-69	4.78866023659375e-68	1.90789
ENSMUSG00000034595.17	mASPN_24hr_vs_0hr	Ppp1r18	3552.43	0.931542	0.0698755	13.3315	1.519117118136e-40	2.0918138904629e-39	1.90731
ENSMUSG00000040613.14	mASPN_24hr_vs_0hr	Apobec1	407.496	0.931261	0.129314	7.20155	5.95326391475776e-13	2.30836949100132e-12	1.90694
ENSMUSG00000035246.16	mASPN_24hr_vs_0hr	Pcyt1b	1754.67	0.931124	0.0635178	14.6593	1.17552218336585e-48	2.11489035668052e-47	1.90676
ENSMUSG00000019978.16	mASPN_24hr_vs_0hr	Epb41l2	3373.34	0.930805	0.0534698	17.408	7.17018785776714e-68	2.26930814660745e-66	1.90634
ENSMUSG00000026639.18	mASPN_24hr_vs_0hr	Lamb3	244.184	0.928899	0.154079	6.02873	1.6525472561175e-09	5.1652782643383e-09	1.90382
ENSMUSG00000042793.13	mASPN_24hr_vs_0hr	Lgr6	652.801	0.928269	0.0939952	9.87571	5.30547422221122e-23	3.54382228433888e-22	1.90299
ENSMUSG00000027601.13	mASPN_24hr_vs_0hr	Mtfr1	3246.68	0.927267	0.0546501	16.9674	1.43222450462221e-64	4.16240246655829e-63	1.90167
ENSMUSG00000032715.9	mASPN_24hr_vs_0hr	Trib3	1577.85	0.922974	0.0896006	10.301	6.97480928139977e-25	5.04640599713484e-24	1.89602
ENSMUSG00000027018.11	mASPN_24hr_vs_0hr	Hat1	1764.46	0.922916	0.0705532	13.0811	4.22093953821923e-39	5.51092429989962e-38	1.89594
ENSMUSG00000047356.2	mASPN_24hr_vs_0hr	Lcn10	39.717	0.921597	0.379596	2.42783	0.0151893	0.0244135	1.89421
ENSMUSG00000034892.8	mASPN_24hr_vs_0hr	Rps29	42670.2	0.921579	0.0547228	16.8409	1.22435994626616e-63	3.40287626445008e-62	1.89419
ENSMUSG00000057113.13	mASPN_24hr_vs_0hr	Npm1	224410	0.920912	0.0495819	18.5736	5.25889419207678e-77	2.3036243037032e-75	1.89331
ENSMUSG00000075410.13	mASPN_24hr_vs_0hr	Prcd	41.802	0.920605	0.332816	2.76611	0.00567301	0.0097549	1.89291
ENSMUSG00000028224.14	mASPN_24hr_vs_0hr	Nbn	1358.83	0.920453	0.0700644	13.1372	2.01428487489773e-39	2.65280001497968e-38	1.89271
ENSMUSG00000062006.12	mASPN_24hr_vs_0hr	Rpl34	23478.1	0.920449	0.0519393	17.7216	2.85572663377298e-70	9.86449571494723e-69	1.8927
ENSMUSG00000038225.15	mASPN_24hr_vs_0hr	Primpol	497.199	0.920164	0.11063	8.31746	8.98646234574444e-17	4.35980456501004e-16	1.89233
ENSMUSG00000053846.5	mASPN_24hr_vs_0hr	Lipg	328.515	0.920091	0.153849	5.98049	2.22461316466533e-09	6.89276605863758e-09	1.89223
ENSMUSG00000063049.4	mASPN_24hr_vs_0hr	Ing2	957.925	0.918254	0.0809283	11.3465	7.71753086495626e-30	6.97867974250719e-29	1.88983
ENSMUSG00000049230.8	mASPN_24hr_vs_0hr	Gm9833	375.73	0.916911	0.114801	7.98694	1.38325010251854e-15	6.23778207364759e-15	1.88807
ENSMUSG00000027712.13	mASPN_24hr_vs_0hr	Anxa5	24845.8	0.91584	0.0440288	20.8009	4.24462720596506e-96	3.01867899530104e-94	1.88667
ENSMUSG00000058558.12	mASPN_24hr_vs_0hr	Rpl5	127938	0.915152	0.054104	16.9147	3.50650883625691e-64	9.95157085219392e-63	1.88577
ENSMUSG00000045827.10	mASPN_24hr_vs_0hr	Serpinb9	889.42	0.91491	0.0813768	11.2429	2.51066922961937e-29	2.21723820205246e-28	1.88545
ENSMUSG00000059070.16	mASPN_24hr_vs_0hr	Rpl18	88085.2	0.914433	0.0497836	18.3682	2.36329542016342e-75	9.92091723256104e-74	1.88483
ENSMUSG00000061787.15	mASPN_24hr_vs_0hr	Rps17	58937.6	0.914198	0.0488606	18.7103	4.07827819794266e-78	1.86061824200478e-76	1.88452
ENSMUSG00000036368.8	mASPN_24hr_vs_0hr	Rmdn2	252.928	0.913542	0.152299	5.99836	1.99320157797059e-09	6.19321693077986e-09	1.88366
ENSMUSG00000071415.6	mASPN_24hr_vs_0hr	Rpl23	103182	0.913015	0.0518745	17.6005	2.44304705962515e-69	8.13676004156144e-68	1.88298
ENSMUSG00000056851.14	mASPN_24hr_vs_0hr	Pcbp2	26603	0.912764	0.0473032	19.296	5.79845731739333e-83	2.98312123265044e-81	1.88265
ENSMUSG00000071552.5	mASPN_24hr_vs_0hr	Tigit	752.822	0.910948	0.101555	8.97002	2.96469623104759e-19	1.6532830919449e-18	1.88028
ENSMUSG00000024248.14	mASPN_24hr_vs_0hr	Cox7a2l	16872.6	0.910642	0.0579339	15.7186	1.12723187915114e-55	2.4869039085652e-54	1.87988
ENSMUSG00000041841.8	mASPN_24hr_vs_0hr	Rpl37	51871.2	0.910503	0.0483286	18.8398	3.56074744849457e-79	1.66214041128569e-77	1.8797
ENSMUSG00000000127.15	mASPN_24hr_vs_0hr	Fer	1303.02	0.909412	0.0713728	12.7417	3.46658324988252e-37	4.23343348394745e-36	1.87828
ENSMUSG00000024737.2	mASPN_24hr_vs_0hr	Slc15a3	1808.18	0.909194	0.0743554	12.2277	2.21164186146378e-34	2.42418405304598e-33	1.878
ENSMUSG00000027959.14	mASPN_24hr_vs_0hr	Sass6	248.95	0.908211	0.15539	5.8447	5.07471749796687e-09	1.53268385087233e-08	1.87672
ENSMUSG00000052748.14	mASPN_24hr_vs_0hr	Swt1	1093.36	0.906363	0.0855801	10.5908	3.28731542854453e-26	2.52500911887569e-25	1.87431
ENSMUSG00000021488.8	mASPN_24hr_vs_0hr	Nsd1	66.6288	0.905859	0.298097	3.03881	0.00237518	0.00430782	1.87366
ENSMUSG00000025402.12	mASPN_24hr_vs_0hr	Nab2	1132.99	0.904388	0.0941392	9.60692	7.47488946527446e-22	4.72159945847274e-21	1.87175
ENSMUSG00000021377.15	mASPN_24hr_vs_0hr	Dek	5906.49	0.903717	0.0565613	15.9777	1.82840544140414e-57	4.27571021016945e-56	1.87088
ENSMUSG00000059291.15	mASPN_24hr_vs_0hr	Rpl11	60510.6	0.90181	0.0488163	18.4735	3.37324528137007e-76	1.43600476942832e-74	1.86841
ENSMUSG00000001763.14	mASPN_24hr_vs_0hr	Tspan33	118.928	0.901587	0.2399	3.75818	0.000171153	0.000352691	1.86812
ENSMUSG00000016319.3	mASPN_24hr_vs_0hr	Slc25a5	36965.8	0.90144	0.0435503	20.6988	3.5501589395955e-95	2.49543148719242e-93	1.86793
ENSMUSG00000032060.10	mASPN_24hr_vs_0hr	Cryab	1301.99	0.901248	0.0771926	11.6753	1.7042061791552e-31	1.64962791881396e-30	1.86768
ENSMUSG00000027699.19	mASPN_24hr_vs_0hr	Ect2	4185.74	0.900401	0.0532087	16.9221	3.09292501901313e-64	8.81921308487472e-63	1.86659
ENSMUSG00000076437.10	mASPN_24hr_vs_0hr	Selenoh	588.648	0.900365	0.0978143	9.20485	3.42162394467014e-20	2.00003265363957e-19	1.86654
ENSMUSG00000008136.14	mASPN_24hr_vs_0hr	Fhl2	2989.77	0.899821	0.0539971	16.6642	2.38533207200409e-62	6.42286520056335e-61	1.86583
ENSMUSG00000026630.9	mASPN_24hr_vs_0hr	Batf3	34.1208	0.899568	0.366006	2.4578	0.0139792	0.0226189	1.86551
ENSMUSG00000042759.12	mASPN_24hr_vs_0hr	Apobr	95.7227	0.898719	0.225617	3.98338	6.79423317824935e-05	0.000145901	1.86441
ENSMUSG00000038387.9	mASPN_24hr_vs_0hr	Rras	3596.02	0.898143	0.0587772	15.2805	1.03221252344325e-52	2.11158196420117e-51	1.86367
ENSMUSG00000090862.3	mASPN_24hr_vs_0hr	Rps13	51219.1	0.896382	0.049956	17.9434	5.40044965100417e-72	2.01516778643952e-70	1.86139
ENSMUSG00000031349.4	mASPN_24hr_vs_0hr	Nsdhl	6372.1	0.895776	0.0535482	16.7284	8.14119713284366e-63	2.22685686280724e-61	1.86061
ENSMUSG00000036934.9	mASPN_24hr_vs_0hr	4921524J17Rik	404.464	0.894623	0.114102	7.84054	4.48597622535402e-15	1.97076499144368e-14	1.85912
ENSMUSG00000024056.10	mASPN_24hr_vs_0hr	Ndc80	1532.46	0.894282	0.0724687	12.3402	5.49864386801394e-35	6.18981418661905e-34	1.85868
ENSMUSG00000067148.15	mASPN_24hr_vs_0hr	Polr1c	7207.6	0.894007	0.0553218	16.1601	9.63814818566562e-59	2.32121935387843e-57	1.85833
ENSMUSG00000003341.9	mASPN_24hr_vs_0hr	Atp8b3	221.488	0.893981	0.150454	5.94187	2.81786131685162e-09	8.64449208848923e-09	1.8583
ENSMUSG00000079435.9	mASPN_24hr_vs_0hr	Rpl36a	38994.5	0.89325	0.0564276	15.83	1.93180982896852e-56	4.36552912751951e-55	1.85736
ENSMUSG00000036572.16	mASPN_24hr_vs_0hr	Upf3b	2257.65	0.892687	0.0654727	13.6345	2.49749076590749e-42	3.62916626920933e-41	1.85663
ENSMUSG00000039361.11	mASPN_24hr_vs_0hr	Picalm	13654.5	0.892524	0.0495636	18.0076	1.69705367374304e-72	6.39170682727518e-71	1.85642
ENSMUSG00000011257.19	mASPN_24hr_vs_0hr	Pabpc4	43474.7	0.891229	0.0475337	18.7494	1.95794774551355e-78	8.96651069820409e-77	1.85476
ENSMUSG00000027952.16	mASPN_24hr_vs_0hr	Pmvk	7826.82	0.889738	0.0509574	17.4604	2.86808785824766e-68	9.1733286259826e-67	1.85284
ENSMUSG00000025794.9	mASPN_24hr_vs_0hr	Rpl14	89083.3	0.889352	0.0508758	17.4808	2.00516496142455e-68	6.46465183563275e-67	1.85234
ENSMUSG00000020186.7	mASPN_24hr_vs_0hr	Csrp2	1445.33	0.888373	0.0702464	12.6465	1.1692588106649e-36	1.4010246799741e-35	1.85109
ENSMUSG00000025362.6	mASPN_24hr_vs_0hr	Rps26	74886.1	0.888226	0.0476404	18.6444	1.40278458911708e-77	6.2813576601576e-76	1.8509
ENSMUSG00000061533.16	mASPN_24hr_vs_0hr	Cep128	1205.19	0.888214	0.0741296	11.9819	4.42061821090923e-33	4.57971501027357e-32	1.85088
ENSMUSG00000037062.13	mASPN_24hr_vs_0hr	Sh3glb1	13139.6	0.887928	0.0492888	18.0148	1.49092045535101e-72	5.65054178846197e-71	1.85052
ENSMUSG00000028936.15	mASPN_24hr_vs_0hr	Rpl22	36725.9	0.887784	0.0569313	15.5939	8.003960791382e-55	1.71879015928612e-53	1.85033
ENSMUSG00000023861.17	mASPN_24hr_vs_0hr	Mpc1	273.124	0.887781	0.136404	6.50846	7.59245890301073e-11	2.57845022857864e-10	1.85033
ENSMUSG00000050621.7	mASPN_24hr_vs_0hr	Rps27rt	550.556	0.887496	0.413622	2.14567	0.0318995	0.0486092	1.84996
ENSMUSG00000008601.12	mASPN_24hr_vs_0hr	Rab25	31.0462	0.886688	0.413175	2.14604	0.03187	0.0485772	1.84893
ENSMUSG00000057863.6	mASPN_24hr_vs_0hr	Rpl36	60154.9	0.885465	0.0570705	15.5153	2.73398502683259e-54	5.78877039831978e-53	1.84736
ENSMUSG00000028199.18	mASPN_24hr_vs_0hr	Cryz	2037.25	0.885083	0.0647911	13.6606	1.7461392656752e-42	2.55888772388038e-41	1.84687
ENSMUSG00000043716.13	mASPN_24hr_vs_0hr	Rpl7	95510	0.883971	0.0518027	17.0642	2.74193251675775e-65	8.14495433110593e-64	1.84545
ENSMUSG00000047557.2	mASPN_24hr_vs_0hr	Lxn	790.06	0.883886	0.0862765	10.2448	1.24883387229848e-24	8.94985270663227e-24	1.84534
ENSMUSG00000018983.9	mASPN_24hr_vs_0hr	E2f2	321.406	0.883867	0.141248	6.25757	3.91023707740597e-10	1.27322289969939e-09	1.84531
ENSMUSG00000031860.17	mASPN_24hr_vs_0hr	Pbx4	71.5526	0.883636	0.250143	3.53252	0.000411623	0.000812759	1.84502
ENSMUSG00000020472.14	mASPN_24hr_vs_0hr	Zkscan17	7161.09	0.881705	0.053538	16.4687	6.15304248301869e-61	1.58614677227497e-59	1.84255
ENSMUSG00000020788.15	mASPN_24hr_vs_0hr	Atp2a3	145.114	0.881483	0.209201	4.21358	2.51357578692187e-05	5.63074509243755e-05	1.84227
ENSMUSG00000074063.10	mASPN_24hr_vs_0hr	Osgin1	139.502	0.880454	0.214179	4.11084	3.94228755965706e-05	8.64543018252383e-05	1.84095
ENSMUSG00000027680.15	mASPN_24hr_vs_0hr	Fxr1	10142.2	0.880172	0.0519522	16.942	2.20623810539684e-64	6.32071533039047e-63	1.84059
ENSMUSG00000027602.9	mASPN_24hr_vs_0hr	Map1lc3a	2945.76	0.879898	0.0619966	14.1927	1.01683480358563e-45	1.66805058010181e-44	1.84025
ENSMUSG00000036745.15	mASPN_24hr_vs_0hr	Ttll7	1881.72	0.879226	0.0661487	13.2916	2.58822258114458e-40	3.51196532054298e-39	1.83939
ENSMUSG00000022673.5	mASPN_24hr_vs_0hr	Mcm4	3058.82	0.879032	0.0601421	14.6159	2.22312334220871e-48	3.96424206597393e-47	1.83914
ENSMUSG00000020940.13	mASPN_24hr_vs_0hr	Efcab15	49.2072	0.87878	0.296586	2.96298	0.00304673	0.0054377	1.83882
ENSMUSG00000026946.9	mASPN_24hr_vs_0hr	Nmi	436.272	0.878307	0.113167	7.76117	8.41526144977606e-15	3.64530673334979e-14	1.83822
ENSMUSG00000006585.3	mASPN_24hr_vs_0hr	Cdt1	3097.17	0.876957	0.0586689	14.9476	1.61552348385423e-50	3.10026649520597e-49	1.8365
ENSMUSG00000038010.9	mASPN_24hr_vs_0hr	Ccdc138	89.7929	0.876927	0.233862	3.74976	0.000177004	0.000364251	1.83646
ENSMUSG00000064141.14	mASPN_24hr_vs_0hr	Zfp69	60.7809	0.876612	0.303512	2.88823	0.00387421	0.00680704	1.83606
ENSMUSG00000037683.14	mASPN_24hr_vs_0hr	Armc3	34.9743	0.876147	0.370554	2.36443	0.018058	0.0286962	1.83547
ENSMUSG00000020572.8	mASPN_24hr_vs_0hr	Nampt	13825.3	0.874521	0.0441507	19.8077	2.55711520945935e-87	1.52293216169279e-85	1.8334
ENSMUSG00000000740.12	mASPN_24hr_vs_0hr	Rpl13	143714	0.874302	0.0457348	19.1168	1.83043137180169e-81	9.06963741191904e-80	1.83312
ENSMUSG00000045751.16	mASPN_24hr_vs_0hr	Mms22l	770.551	0.874097	0.0937365	9.32504	1.10941971276767e-20	6.65982339988141e-20	1.83286
ENSMUSG00000040584.8	mASPN_24hr_vs_0hr	Abcb1a	2053.01	0.873981	0.0631057	13.8495	1.28144331503285e-43	1.94631277371196e-42	1.83271
ENSMUSG00000024653.2	mASPN_24hr_vs_0hr	Scgb1a1	93.6403	0.872266	0.2425	3.59697	0.000321941	0.000643456	1.83054
ENSMUSG00000057335.11	mASPN_24hr_vs_0hr	Cep170	4591.45	0.87221	0.0558717	15.6109	6.13342335729519e-55	1.32416229267319e-53	1.83046
ENSMUSG00000089762.3	mASPN_24hr_vs_0hr	Ier5l	1323.45	0.871597	0.0755963	11.5296	9.35517324200986e-31	8.82935554222476e-30	1.82969
ENSMUSG00000037788.14	mASPN_24hr_vs_0hr	Vopp1	1159.17	0.871129	0.0739065	11.7869	4.56053321262157e-32	4.50832759939451e-31	1.82909
ENSMUSG00000019471.10	mASPN_24hr_vs_0hr	Cdc37	25967.8	0.871063	0.04635	18.7932	8.58927114638415e-79	3.96352244884673e-77	1.82901
ENSMUSG00000028128.13	mASPN_24hr_vs_0hr	F3	7026.46	0.871025	0.0801296	10.8702	1.59833352303446e-27	1.2986459874655e-26	1.82896
ENSMUSG00000026153.15	mASPN_24hr_vs_0hr	Fam135a	1013.38	0.870915	0.0898731	9.6905	3.30916931374424e-22	2.12468704212256e-21	1.82882
ENSMUSG00000027242.14	mASPN_24hr_vs_0hr	Wdr76	572.058	0.870214	0.0987055	8.81627	1.18336247149744e-18	6.4041415758299e-18	1.82793
ENSMUSG00000032540.16	mASPN_24hr_vs_0hr	Abhd5	839.036	0.87002	0.0834059	10.4312	1.78689715817775e-25	1.33108974999193e-24	1.82769
ENSMUSG00000040034.15	mASPN_24hr_vs_0hr	Nup43	574.062	0.870008	0.0983143	8.84925	8.81080014530348e-19	4.79399521857421e-18	1.82767
ENSMUSG00000037887.11	mASPN_24hr_vs_0hr	Dusp8	846.87	0.869405	0.119092	7.3003	2.87118480002631e-13	1.13662816739745e-12	1.82691
ENSMUSG00000007617.18	mASPN_24hr_vs_0hr	Homer1	2631.13	0.869303	0.0756543	11.4905	1.47316989196684e-30	1.376400617765e-29	1.82678
ENSMUSG00000060519.11	mASPN_24hr_vs_0hr	Tor3a	1030.86	0.869097	0.0917324	9.47427	2.68643381773471e-21	1.66303045859768e-20	1.82652
ENSMUSG00000058587.9	mASPN_24hr_vs_0hr	Tmod3	12083.9	0.868511	0.0494446	17.5653	4.54067149032139e-69	1.48369508967529e-67	1.82578
ENSMUSG00000027613.15	mASPN_24hr_vs_0hr	Eif6	11690.7	0.867217	0.0528613	16.4055	1.74626705008273e-60	4.42607308920339e-59	1.82414
ENSMUSG00000028798.16	mASPN_24hr_vs_0hr	Eif3i	12577	0.866442	0.0485544	17.8448	3.17467370785189e-71	1.14572552620685e-69	1.82316
ENSMUSG00000038859.7	mASPN_24hr_vs_0hr	Baiap2l1	2917.39	0.866333	0.0563178	15.3829	2.13094118714978e-53	4.44191016424842e-52	1.82302
ENSMUSG00000036908.17	mASPN_24hr_vs_0hr	Unc93b1	57.9294	0.865295	0.278019	3.11236	0.00185599	0.00341172	1.82171
ENSMUSG00000062328.8	mASPN_24hr_vs_0hr	Rpl17	74565.4	0.864439	0.0525831	16.4395	9.97513701937223e-61	2.56049695465415e-59	1.82063
ENSMUSG00000027954.9	mASPN_24hr_vs_0hr	Efna1	5522.08	0.864218	0.0735703	11.7468	7.3317024942006e-32	7.20067288016939e-31	1.82035
ENSMUSG00000041889.7	mASPN_24hr_vs_0hr	Shisa4	257.672	0.863951	0.140511	6.14866	7.81412024599468e-10	2.49136903412647e-09	1.82002
ENSMUSG00000025323.10	mASPN_24hr_vs_0hr	Sp4	900.028	0.863704	0.0894729	9.65325	4.76235440851203e-22	3.03675447251637e-21	1.8197
ENSMUSG00000045273.8	mASPN_24hr_vs_0hr	Cenph	533.814	0.86267	0.102696	8.40022	4.45646868276644e-17	2.19913087243454e-16	1.8184
ENSMUSG00000031095.15	mASPN_24hr_vs_0hr	Cul4b	4099.98	0.862354	0.0600694	14.3559	9.77767405059069e-47	1.65100669373801e-45	1.818
ENSMUSG00000008682.13	mASPN_24hr_vs_0hr	Rpl10	136342	0.860871	0.0516908	16.6542	2.81896439455775e-62	7.5736176733785e-61	1.81613
ENSMUSG00000016206.6	mASPN_24hr_vs_0hr	H2-M3	305.431	0.859838	0.143214	6.00386	1.92677312020069e-09	5.99143184753764e-09	1.81483
ENSMUSG00000031029.6	mASPN_24hr_vs_0hr	Eif3f	30459.5	0.859382	0.0521506	16.4789	5.20439965491527e-61	1.35024016798124e-59	1.81426
ENSMUSG00000032497.19	mASPN_24hr_vs_0hr	Lrrfip2	2793.53	0.859289	0.0550106	15.6204	5.28520660562529e-55	1.14307956819338e-53	1.81414
ENSMUSG00000040204.6	mASPN_24hr_vs_0hr	Pclaf	2651.7	0.858555	0.0653853	13.1307	2.19598474241035e-39	2.88895054795878e-38	1.81322
ENSMUSG00000074129.14	mASPN_24hr_vs_0hr	Rpl13a	8050.28	0.858301	0.0520897	16.4774	5.33698437855645e-61	1.3816732577462e-59	1.8129
ENSMUSG00000037805.15	mASPN_24hr_vs_0hr	Rpl10a	71965.6	0.857911	0.0498968	17.1937	2.95878488308303e-66	8.89843513345119e-65	1.81241
ENSMUSG00000027555.8	mASPN_24hr_vs_0hr	Car13	360.268	0.857658	0.117339	7.30924	2.68657750320377e-13	1.06704080202804e-12	1.81209
ENSMUSG00000027353.14	mASPN_24hr_vs_0hr	Mcm8	431.977	0.85625	0.118091	7.25077	4.14395864519625e-13	1.62452853503316e-12	1.81033
ENSMUSG00000079197.10	mASPN_24hr_vs_0hr	Psme2	6395.43	0.856069	0.0491721	17.4096	6.97138697543589e-68	2.21218027645722e-66	1.8101
ENSMUSG00000041769.13	mASPN_24hr_vs_0hr	Ppp2r2d	2773.49	0.855654	0.0584988	14.6269	1.89277106779444e-48	3.38514825586314e-47	1.80958
ENSMUSG00000028549.17	mASPN_24hr_vs_0hr	Itgb3bp	172.721	0.854984	0.174749	4.89263	9.94968099001906e-07	2.53085720953778e-06	1.80874
ENSMUSG00000048992.9	mASPN_24hr_vs_0hr	Prss32	46.9391	0.854836	0.32414	2.63724	0.00835827	0.0140486	1.80855
ENSMUSG00000037108.13	mASPN_24hr_vs_0hr	Zcwpw1	4003.67	0.854613	0.0594191	14.3828	6.63554556761724e-47	1.12515772668292e-45	1.80827
ENSMUSG00000030649.18	mASPN_24hr_vs_0hr	Anapc15	277.808	0.854525	0.144865	5.89876	3.66233300347653e-09	1.11390203803852e-08	1.80816
ENSMUSG00000031937.7	mASPN_24hr_vs_0hr	Vstm5	738.749	0.853478	0.115451	7.39255	1.44038585827545e-13	5.83979377147893e-13	1.80685
ENSMUSG00000057604.9	mASPN_24hr_vs_0hr	Lmcd1	47.1126	0.853122	0.325672	2.61957	0.00880404	0.0147477	1.80641
ENSMUSG00000032113.16	mASPN_24hr_vs_0hr	Chek1	727.728	0.852792	0.0958142	8.90047	5.5609351078359e-19	3.06574124276042e-18	1.80599
ENSMUSG00000078945.10	mASPN_24hr_vs_0hr	Naip2	180.055	0.851939	0.161378	5.27914	1.29791431067113e-07	3.54296320072565e-07	1.80493
ENSMUSG00000035150.15	mASPN_24hr_vs_0hr	Eif2s3x	7691.85	0.851796	0.054189	15.719	1.12142504520718e-55	2.47861586774311e-54	1.80475
ENSMUSG00000059834.12	mASPN_24hr_vs_0hr	Sclt1	867.867	0.850773	0.0987063	8.61924	6.74005817650631e-18	3.50784775522864e-17	1.80347
ENSMUSG00000032344.17	mASPN_24hr_vs_0hr	Cgas	254.934	0.85003	0.135578	6.2697	3.61754949715857e-10	1.18078221977989e-09	1.80254
ENSMUSG00000010830.8	mASPN_24hr_vs_0hr	Kdelr3	2446.22	0.849445	0.0690416	12.3034	8.68536727286411e-35	9.69585321596741e-34	1.80181
ENSMUSG00000046364.14	mASPN_24hr_vs_0hr	Rpl27a	86926.7	0.849071	0.0488295	17.3885	1.00836623824498e-67	3.1830673160266e-66	1.80134
ENSMUSG00000035683.13	mASPN_24hr_vs_0hr	Melk	770.834	0.848947	0.0910744	9.32147	1.14735110778515e-20	6.88410664671089e-20	1.80119
ENSMUSG00000020875.9	mASPN_24hr_vs_0hr	Hoxb9	726.212	0.848604	0.0921104	9.2129	3.1742753922344e-20	1.86025155075685e-19	1.80076
ENSMUSG00000025880.11	mASPN_24hr_vs_0hr	Smad7	763.138	0.848228	0.104288	8.13351	4.17046686110911e-16	1.9558163053068e-15	1.80029
ENSMUSG00000028081.6	mASPN_24hr_vs_0hr	Rps3a1	127001	0.848117	0.04825	17.5776	3.65948017552517e-69	1.20225856853531e-67	1.80015
ENSMUSG00000025498.15	mASPN_24hr_vs_0hr	Irf7	97.459	0.847479	0.215845	3.92632	8.62546745900874e-05	0.000183692	1.79935
ENSMUSG00000024048.15	mASPN_24hr_vs_0hr	Myl12a	14368	0.847344	0.0441188	19.206	3.2994977351943e-82	1.66907646939327e-80	1.79919
ENSMUSG00000045027.7	mASPN_24hr_vs_0hr	Prss22	226.991	0.845856	0.161637	5.23306	1.66730650978361e-07	4.51865853021383e-07	1.79733
ENSMUSG00000053560.5	mASPN_24hr_vs_0hr	Ier2	2784.1	0.845001	0.0564288	14.9746	1.07572436360157e-50	2.08088120895087e-49	1.79627
ENSMUSG00000025150.10	mASPN_24hr_vs_0hr	Cbr2	1273.42	0.84494	0.0728945	11.5913	4.56321079989922e-31	4.36465336794158e-30	1.79619
ENSMUSG00000020669.15	mASPN_24hr_vs_0hr	Sh3yl1	547.128	0.844802	0.100089	8.44055	3.15846215883606e-17	1.57207935365697e-16	1.79602
ENSMUSG00000022336.3	mASPN_24hr_vs_0hr	Eif3e	18983.4	0.843912	0.0539034	15.656	3.02311190233677e-55	6.58548160346875e-54	1.79491
ENSMUSG00000032254.10	mASPN_24hr_vs_0hr	Kif23	1602.01	0.843819	0.0704507	11.9774	4.66503567156381e-33	4.8246605020707e-32	1.79479
ENSMUSG00000029687.16	mASPN_24hr_vs_0hr	Ezh2	3079.44	0.843772	0.0561724	15.0211	5.34067537178589e-51	1.04143169749825e-49	1.79474
ENSMUSG00000002602.16	mASPN_24hr_vs_0hr	Axl	22410.6	0.843553	0.0482648	17.4776	2.12209877111966e-68	6.82345056990339e-67	1.79446
ENSMUSG00000020608.7	mASPN_24hr_vs_0hr	Smc6	6134.73	0.843513	0.048021	17.5655	4.5288580067238e-69	1.48369508967529e-67	1.79441
ENSMUSG00000001542.7	mASPN_24hr_vs_0hr	Ell2	1233.14	0.843322	0.0788891	10.69	1.13407146972412e-26	8.88013216901853e-26	1.79418
ENSMUSG00000060036.14	mASPN_24hr_vs_0hr	Rpl3	104832	0.842	0.0556181	15.139	8.96252916424748e-52	1.79696480258295e-50	1.79253
ENSMUSG00000036208.13	mASPN_24hr_vs_0hr	Nepro	800.35	0.839478	0.0943563	8.8969	5.74269071294263e-19	3.16161797447525e-18	1.7894
ENSMUSG00000026915.16	mASPN_24hr_vs_0hr	Strbp	4397.46	0.839417	0.05568	15.0757	2.33931366414464e-51	4.60623814324245e-50	1.78933
ENSMUSG00000026977.17	mASPN_24hr_vs_0hr	March7	4058.4	0.839162	0.0576228	14.563	4.82776470148406e-48	8.54577968388613e-47	1.78901
ENSMUSG00000026942.13	mASPN_24hr_vs_0hr	Traf2	1169.2	0.83896	0.0747363	11.2256	3.05293144673829e-29	2.6863130415623e-28	1.78876
ENSMUSG00000029247.17	mASPN_24hr_vs_0hr	Paics	21618.1	0.838793	0.0506207	16.5702	1.14492388458036e-61	3.02891242113273e-60	1.78855
ENSMUSG00000005683.8	mASPN_24hr_vs_0hr	Cs	15056.1	0.838006	0.0468795	17.8758	1.82195293325568e-71	6.65480693748072e-70	1.78758
ENSMUSG00000028464.16	mASPN_24hr_vs_0hr	Tpm2	1001.76	0.837366	0.0812382	10.3075	6.51438406796493e-25	4.72742517297095e-24	1.78679
ENSMUSG00000027881.14	mASPN_24hr_vs_0hr	Prpf38b	6351.76	0.83668	0.0571248	14.6465	1.41773826050538e-48	2.54687304153195e-47	1.78594
ENSMUSG00000041974.10	mASPN_24hr_vs_0hr	Spidr	1956.7	0.83652	0.0640637	13.0576	5.74938584970886e-39	7.47420160462152e-38	1.78574
ENSMUSG00000046207.14	mASPN_24hr_vs_0hr	Pik3r6	6349.46	0.836305	0.0488262	17.1282	9.14525939797815e-66	2.73678678518702e-64	1.78547
ENSMUSG00000068220.6	mASPN_24hr_vs_0hr	Lgals1	67403.5	0.836245	0.0387669	21.5711	3.35708199341047e-103	3.02888964927855e-101	1.7854
ENSMUSG00000024421.16	mASPN_24hr_vs_0hr	Lama3	2391.24	0.835993	0.072344	11.5558	6.90045187248895e-31	6.54325201085423e-30	1.78508
ENSMUSG00000026096.14	mASPN_24hr_vs_0hr	Osgepl1	429.508	0.835923	0.122353	6.83207	8.36993907533494e-12	3.02067353494924e-11	1.785
ENSMUSG00000044533.15	mASPN_24hr_vs_0hr	Rps2	45654.9	0.835815	0.0458297	18.2374	2.60539886404058e-74	1.03957994278055e-72	1.78486
ENSMUSG00000037544.14	mASPN_24hr_vs_0hr	Dlgap5	1494.79	0.835565	0.0764198	10.9339	7.93829284838173e-28	6.57806446449179e-27	1.78456
ENSMUSG00000031502.11	mASPN_24hr_vs_0hr	Col4a1	845.1	0.835001	0.0935674	8.92406	4.49519095279965e-19	2.48386008315118e-18	1.78386
ENSMUSG00000029171.12	mASPN_24hr_vs_0hr	Pgm2	2393.36	0.834744	0.0590394	14.1388	2.19093375768184e-45	3.54596909375816e-44	1.78354
ENSMUSG00000053702.16	mASPN_24hr_vs_0hr	Nebl	139.49	0.8339	0.191706	4.34988	1.36213943224178e-05	3.1302538938991e-05	1.7825
ENSMUSG00000079465.8	mASPN_24hr_vs_0hr	Col4a3	50.4929	0.833804	0.297227	2.80528	0.00502729	0.00871398	1.78238
ENSMUSG00000031352.10	mASPN_24hr_vs_0hr	Hccs	817.637	0.833674	0.08836	9.43497	3.91113326845361e-21	2.40150336290524e-20	1.78222
ENSMUSG00000038187.14	mASPN_24hr_vs_0hr	Btbd10	842.951	0.833391	0.0903214	9.22696	2.78422461996649e-20	1.63961401146589e-19	1.78187
ENSMUSG00000007021.5	mASPN_24hr_vs_0hr	Syngr3	224.172	0.832723	0.174242	4.77913	1.7605692936823e-06	4.37878682588336e-06	1.78104
ENSMUSG00000027309.18	mASPN_24hr_vs_0hr	4930402H24Rik	1492.98	0.832406	0.06922	12.0255	2.60956783122318e-33	2.72449698441176e-32	1.78065
ENSMUSG00000042688.16	mASPN_24hr_vs_0hr	Mapk6	3148.58	0.832248	0.0554446	15.0104	6.27352841877505e-51	1.22136809312384e-49	1.78046
ENSMUSG00000000028.15	mASPN_24hr_vs_0hr	Cdc45	990.745	0.83132	0.0952936	8.72377	2.69084877453565e-18	1.42623242806383e-17	1.77931
ENSMUSG00000058690.14	mASPN_24hr_vs_0hr	Ccser2	2025.99	0.831316	0.0620184	13.4044	5.70161014078134e-41	7.94152841037402e-40	1.77931
ENSMUSG00000026037.14	mASPN_24hr_vs_0hr	Orc2	1432.6	0.830995	0.0746661	11.1295	9.01684069164525e-29	7.80340758496715e-28	1.77891
ENSMUSG00000027108.15	mASPN_24hr_vs_0hr	Ola1	6869.11	0.830656	0.0466616	17.8017	6.85369597286142e-71	2.4299467540145e-69	1.77849
ENSMUSG00000063172.13	mASPN_24hr_vs_0hr	Hspb11	915.213	0.830493	0.0945368	8.78486	1.5655477488031e-18	8.43094533765233e-18	1.77829
ENSMUSG00000045328.11	mASPN_24hr_vs_0hr	Cenpe	3767.1	0.830373	0.0666606	12.4567	1.2854886190723e-35	1.47874000043617e-34	1.77814
ENSMUSG00000062773.6	mASPN_24hr_vs_0hr	Tex101	84.7024	0.830067	0.240793	3.44723	0.000566371	0.00110193	1.77777
ENSMUSG00000024878.9	mASPN_24hr_vs_0hr	Cbwd1	985.522	0.829965	0.0791744	10.4827	1.03696442593982e-25	7.80143118208616e-25	1.77764
ENSMUSG00000069135.11	mASPN_24hr_vs_0hr	Fgfr1op	1337.12	0.829925	0.0900634	9.2149	3.11556831445466e-20	1.82673234344117e-19	1.77759
ENSMUSG00000053565.10	mASPN_24hr_vs_0hr	Eif3k	8540.02	0.829818	0.0510977	16.2398	2.63656339540873e-59	6.4008135442754e-58	1.77746
ENSMUSG00000036983.7	mASPN_24hr_vs_0hr	Tfb1m	560.145	0.827605	0.097948	8.44943	2.92717333664649e-17	1.46116951445318e-16	1.77474
ENSMUSG00000030166.14	mASPN_24hr_vs_0hr	Rad52	867.848	0.827401	0.0883158	9.36867	7.34533614567248e-21	4.45585117918616e-20	1.77449
ENSMUSG00000022020.15	mASPN_24hr_vs_0hr	Naa16	1224.72	0.826714	0.0704513	11.7345	8.47802055926101e-32	8.31299826127053e-31	1.77364
ENSMUSG00000038301.15	mASPN_24hr_vs_0hr	Snx10	1872.84	0.825366	0.0664275	12.4251	1.91071362183597e-35	2.17929506490536e-34	1.77198
ENSMUSG00000008384.8	mASPN_24hr_vs_0hr	Sertad1	2469.98	0.825099	0.0656865	12.5612	3.45250578356007e-36	4.04073522974262e-35	1.77166
ENSMUSG00000001021.13	mASPN_24hr_vs_0hr	S100a3	254.99	0.824849	0.138305	5.96397	2.46177086531141e-09	7.59255351061607e-09	1.77135
ENSMUSG00000017009.3	mASPN_24hr_vs_0hr	Sdc4	52012.2	0.823698	0.0635009	12.9714	1.77673672800364e-38	2.26113126753305e-37	1.76994
ENSMUSG00000021760.5	mASPN_24hr_vs_0hr	Gpx8	1576.99	0.823087	0.0660848	12.455	1.31323274053011e-35	1.50921899553317e-34	1.76919
ENSMUSG00000021218.10	mASPN_24hr_vs_0hr	Gdi2	21668.8	0.822395	0.0459338	17.9039	1.09873935002284e-71	4.04992644566345e-70	1.76834
ENSMUSG00000068744.12	mASPN_24hr_vs_0hr	Psrc1	445.248	0.821758	0.114549	7.17389	7.28987497938547e-13	2.81310528250145e-12	1.76756
ENSMUSG00000027490.17	mASPN_24hr_vs_0hr	E2f1	1072.69	0.820232	0.088031	9.31754	1.19064793447195e-20	7.12973428814553e-20	1.76569
ENSMUSG00000058600.13	mASPN_24hr_vs_0hr	Rpl30	10578.4	0.819496	0.0546986	14.982	9.62582030702381e-51	1.86500268448586e-49	1.76479
ENSMUSG00000029334.14	mASPN_24hr_vs_0hr	Prkg2	3382.18	0.819475	0.0525724	15.5876	8.84556612168895e-55	1.896150610128e-53	1.76476
ENSMUSG00000027810.14	mASPN_24hr_vs_0hr	Eif2a	12141.1	0.819369	0.0549095	14.9222	2.36491862893148e-50	4.51688249980753e-49	1.76463
ENSMUSG00000009927.9	mASPN_24hr_vs_0hr	Rps25	47992.1	0.817494	0.0483366	16.9125	3.63694830699044e-64	1.02975890003547e-62	1.76234
ENSMUSG00000031818.12	mASPN_24hr_vs_0hr	Cox4i1	28898.3	0.817482	0.0445624	18.3447	3.6411945264742e-75	1.52325404239007e-73	1.76233
ENSMUSG00000074865.11	mASPN_24hr_vs_0hr	Zfp934	145.288	0.817164	0.208256	3.92385	8.71449507557948e-05	0.00018549	1.76194
ENSMUSG00000074867.4	mASPN_24hr_vs_0hr	Zfp808	38.9518	0.817021	0.33549	2.4353	0.0148793	0.0239566	1.76176
ENSMUSG00000021461.17	mASPN_24hr_vs_0hr	Fancc	288.584	0.816834	0.154117	5.30009	1.15743562285674e-07	3.17670753242633e-07	1.76154
ENSMUSG00000026718.17	mASPN_24hr_vs_0hr	Stam	1812.27	0.816795	0.0646866	12.627	1.49936978068292e-36	1.77893823831761e-35	1.76149
ENSMUSG00000021258.10	mASPN_24hr_vs_0hr	Ccnk	4542.66	0.815637	0.0524809	15.5416	1.81414589004965e-54	3.868258167672e-53	1.76008
ENSMUSG00000027206.13	mASPN_24hr_vs_0hr	Cops2	10374.2	0.815068	0.0498302	16.3569	3.88409876047665e-60	9.74248008592587e-59	1.75938
ENSMUSG00000057000.12	mASPN_24hr_vs_0hr	Nxf3	57.3933	0.814951	0.291491	2.7958	0.00517707	0.00895561	1.75924
ENSMUSG00000041842.15	mASPN_24hr_vs_0hr	Fhdc1	54.5146	0.814759	0.295495	2.75727	0.00582867	0.0100083	1.759
ENSMUSG00000032376.12	mASPN_24hr_vs_0hr	Usp3	3183.52	0.814418	0.0687312	11.8493	2.16925960580393e-32	2.17105535051072e-31	1.75859
ENSMUSG00000057322.12	mASPN_24hr_vs_0hr	Rpl38	22924.7	0.813426	0.053651	15.1614	6.36633093332879e-52	1.28068121437512e-50	1.75738
ENSMUSG00000066232.4	mASPN_24hr_vs_0hr	Ipo7	28895.3	0.812904	0.0503663	16.1398	1.33886306472775e-58	3.21167747074573e-57	1.75674
ENSMUSG00000040586.8	mASPN_24hr_vs_0hr	Ofd1	1483.57	0.812222	0.0747855	10.8607	1.77417641382151e-27	1.43861789692167e-26	1.75591
ENSMUSG00000054400.16	mASPN_24hr_vs_0hr	Cklf	210.687	0.811702	0.159517	5.08849	3.60918718108679e-07	9.53563658639409e-07	1.75528
ENSMUSG00000073705.10	mASPN_24hr_vs_0hr	Cenps	241.678	0.811212	0.143317	5.66024	1.51159467586395e-08	4.41003369478646e-08	1.75468
ENSMUSG00000016984.7	mASPN_24hr_vs_0hr	Etaa1	724.588	0.811181	0.0901212	9.001	2.23662813335731e-19	1.25479508734524e-18	1.75465
ENSMUSG00000024404.7	mASPN_24hr_vs_0hr	Riok3	4170.47	0.811058	0.0523702	15.487	4.24657451010517e-54	8.94444003957691e-53	1.7545
ENSMUSG00000032491.14	mASPN_24hr_vs_0hr	Nradd	1057.81	0.810144	0.0868581	9.32721	1.08692338824758e-20	6.52801975355846e-20	1.75339
ENSMUSG00000055447.19	mASPN_24hr_vs_0hr	Cd47	7894.17	0.810082	0.0579888	13.9696	2.38911771674896e-44	3.72702363812837e-43	1.75331
ENSMUSG00000051236.13	mASPN_24hr_vs_0hr	Msrb3	1979.14	0.809875	0.0697514	11.6109	3.62845930586256e-31	3.47883211799194e-30	1.75306
ENSMUSG00000028970.9	mASPN_24hr_vs_0hr	Abcb1b	5970.34	0.809693	0.0509435	15.8939	6.97961880124263e-57	1.60120666616743e-55	1.75284
ENSMUSG00000026098.13	mASPN_24hr_vs_0hr	Pms1	301.252	0.809243	0.141115	5.73462	9.77314686132299e-09	2.88963916736109e-08	1.75229
ENSMUSG00000020696.18	mASPN_24hr_vs_0hr	Rffl	3739.87	0.808329	0.0563898	14.3347	1.32879847149451e-46	2.22817940643115e-45	1.75118
ENSMUSG00000096472.2	mASPN_24hr_vs_0hr	Cdkn2d	990.781	0.807932	0.0833212	9.6966	3.11703230901358e-22	2.0055838539635e-21	1.7507
ENSMUSG00000037628.10	mASPN_24hr_vs_0hr	Cdkn3	356.558	0.807847	0.131217	6.15655	7.43464699332935e-10	2.37351154342096e-09	1.7506
ENSMUSG00000024943.9	mASPN_24hr_vs_0hr	Smc5	2560.46	0.807531	0.0711952	11.3425	8.08000675151867e-30	7.3009926476727e-29	1.75021
ENSMUSG00000006777.7	mASPN_24hr_vs_0hr	Krt23	53.5047	0.806988	0.323624	2.4936	0.0126456	0.0206239	1.74956
ENSMUSG00000034457.10	mASPN_24hr_vs_0hr	Eda2r	170.081	0.806811	0.168784	4.78013	1.75177727389874e-06	4.35961038316915e-06	1.74934
ENSMUSG00000071266.13	mASPN_24hr_vs_0hr	Zfp946	219.333	0.806698	0.147204	5.48013	4.25009171790237e-08	1.20477394770081e-07	1.7492
ENSMUSG00000022500.15	mASPN_24hr_vs_0hr	Litaf	5488.07	0.804519	0.0596004	13.4985	1.59496535067659e-41	2.27127574672321e-40	1.74656
ENSMUSG00000117284.1	mASPN_24hr_vs_0hr	Gm7072	748.828	0.803502	0.0890114	9.02696	1.76514590999983e-19	9.93510896270857e-19	1.74533
ENSMUSG00000029186.12	mASPN_24hr_vs_0hr	Pi4k2b	4185.75	0.803365	0.0640054	12.5515	3.89966980824864e-36	4.55526647166436e-35	1.74517
ENSMUSG00000029638.17	mASPN_24hr_vs_0hr	Glcci1	100.425	0.803363	0.229043	3.50747	0.00045239	0.000889478	1.74516
ENSMUSG00000058835.14	mASPN_24hr_vs_0hr	Abi1	3136.92	0.802491	0.0559762	14.3363	1.29820141722007e-46	2.17989654641537e-45	1.74411
ENSMUSG00000072437.4	mASPN_24hr_vs_0hr	Nanos1	194.028	0.802174	0.157997	5.07716	3.83120973995725e-07	1.00957553958333e-06	1.74373
ENSMUSG00000027170.12	mASPN_24hr_vs_0hr	Eif3m	9757.51	0.80182	0.0557357	14.3861	6.32516675719193e-47	1.07403463615801e-45	1.7433
ENSMUSG00000079523.8	mASPN_24hr_vs_0hr	Tmsb10	13707.8	0.801622	0.04375	18.3228	5.44520569320155e-75	2.26228648903116e-73	1.74306
ENSMUSG00000040618.7	mASPN_24hr_vs_0hr	Pck2	12006.4	0.798013	0.0477062	16.7276	8.24364870845339e-63	2.24979035858243e-61	1.7387
ENSMUSG00000090553.8	mASPN_24hr_vs_0hr	Snrpe	3258.5	0.797892	0.056671	14.0794	5.08687914966513e-45	8.1457442277419e-44	1.73856
ENSMUSG00000024539.17	mASPN_24hr_vs_0hr	Ptpn2	2280.95	0.797443	0.0605277	13.1748	1.22481082895598e-39	1.62368014496467e-38	1.73802
ENSMUSG00000024791.10	mASPN_24hr_vs_0hr	Cdca5	670.969	0.796969	0.099043	8.0467	8.50591708502985e-16	3.89679945274766e-15	1.73745
ENSMUSG00000033256.14	mASPN_24hr_vs_0hr	Shf	44.976	0.796801	0.315714	2.5238	0.0116093	0.019065	1.73724
ENSMUSG00000017404.12	mASPN_24hr_vs_0hr	Rpl19	72298.8	0.796071	0.0506735	15.7098	1.29561608935343e-55	2.85318734431385e-54	1.73637
ENSMUSG00000028066.15	mASPN_24hr_vs_0hr	Pmf1	1167.45	0.796063	0.0807987	9.85243	6.69061535332041e-23	4.43960151600679e-22	1.73636
ENSMUSG00000020694.17	mASPN_24hr_vs_0hr	Tlk2	5413.81	0.794919	0.0480005	16.5606	1.3414959746746e-61	3.54119788947946e-60	1.73498
ENSMUSG00000061665.7	mASPN_24hr_vs_0hr	Cd2ap	16895.5	0.794702	0.0483622	16.4323	1.12306394756108e-60	2.87666167924013e-59	1.73472
ENSMUSG00000010461.15	mASPN_24hr_vs_0hr	Eya4	34.2212	0.793065	0.364999	2.17279	0.0297965	0.0456461	1.73275
ENSMUSG00000042116.3	mASPN_24hr_vs_0hr	Vwa1	320.09	0.793039	0.127292	6.23007	4.66225326551456e-10	1.50793584751394e-09	1.73272
ENSMUSG00000021597.16	mASPN_24hr_vs_0hr	Slf1	494.978	0.792808	0.108421	7.31229	2.62622464230897e-13	1.04478630883565e-12	1.73244
ENSMUSG00000001909.16	mASPN_24hr_vs_0hr	Trmt1	8416.4	0.792659	0.0467209	16.9658	1.47048982888481e-64	4.26336259741424e-63	1.73226
ENSMUSG00000041238.16	mASPN_24hr_vs_0hr	Rbbp8	1477.89	0.792331	0.0736227	10.762	5.20049873284909e-27	4.12559249869721e-26	1.73187
ENSMUSG00000025066.10	mASPN_24hr_vs_0hr	Sfr1	8015.32	0.792139	0.0494306	16.0253	8.50902705051158e-58	2.00144235487714e-56	1.73164
ENSMUSG00000044258.10	mASPN_24hr_vs_0hr	Ctla2a	1143.96	0.79111	0.0868739	9.10643	8.51406844054632e-20	4.8738204283241e-19	1.73041
ENSMUSG00000027342.14	mASPN_24hr_vs_0hr	Pcna	5137.84	0.790915	0.0545763	14.4919	1.36300284563198e-47	2.36084590310754e-46	1.73017
ENSMUSG00000024974.10	mASPN_24hr_vs_0hr	Smc3	5973.72	0.790857	0.055139	14.343	1.1792026969226e-46	1.9855933991357e-45	1.7301
ENSMUSG00000022216.17	mASPN_24hr_vs_0hr	Psme1	6554.1	0.790723	0.0476814	16.5835	9.17797196485161e-62	2.43871826494629e-60	1.72994
ENSMUSG00000027597.15	mASPN_24hr_vs_0hr	Ahcy	5382.8	0.790673	0.0533528	14.8197	1.09270978943653e-49	2.05776656608842e-48	1.72988
ENSMUSG00000032399.8	mASPN_24hr_vs_0hr	Rpl4	185789	0.790407	0.05305	14.8993	3.3313673517375e-50	6.34271358779629e-49	1.72956
ENSMUSG00000024845.17	mASPN_24hr_vs_0hr	Tmem134	3488.36	0.790376	0.0612268	12.909	4.00558605348129e-38	5.03928568018614e-37	1.72952
ENSMUSG00000021922.17	mASPN_24hr_vs_0hr	Itih4	32.8139	0.790263	0.366793	2.15452	0.0311994	0.0476383	1.72939
ENSMUSG00000031879.14	mASPN_24hr_vs_0hr	Ciao2b	2257.71	0.789987	0.0620564	12.7301	4.0209976369816e-37	4.90059087007133e-36	1.72906
ENSMUSG00000040621.14	mASPN_24hr_vs_0hr	Gemin8	294.121	0.789249	0.138775	5.68725	1.29103001636274e-08	3.78572711565013e-08	1.72817
ENSMUSG00000012519.14	mASPN_24hr_vs_0hr	Mlkl	1155.59	0.78893	0.0820257	9.61809	6.70668073063506e-22	4.25190194197052e-21	1.72779
ENSMUSG00000091387.2	mASPN_24hr_vs_0hr	Gcnt4	95.0264	0.787484	0.219834	3.58217	0.000340756	0.000678705	1.72606
ENSMUSG00000031198.4	mASPN_24hr_vs_0hr	Fundc2	6609.33	0.785249	0.0549356	14.294	2.38595069696829e-46	3.99531079312279e-45	1.72339
ENSMUSG00000044949.4	mASPN_24hr_vs_0hr	Ubtd2	946.918	0.784811	0.0967463	8.11205	4.97721553778463e-16	2.31886458003145e-15	1.72287
ENSMUSG00000027263.12	mASPN_24hr_vs_0hr	Tubgcp4	948.267	0.784774	0.0898693	8.73239	2.49354380038222e-18	1.3251404196317e-17	1.72282
ENSMUSG00000034329.16	mASPN_24hr_vs_0hr	Brip1	591.461	0.78443	0.0983138	7.97884	1.47712973892179e-15	6.64378666055226e-15	1.72241
ENSMUSG00000013483.14	mASPN_24hr_vs_0hr	Card14	54.9246	0.783665	0.303227	2.58442	0.00975443	0.0162207	1.7215
ENSMUSG00000031585.13	mASPN_24hr_vs_0hr	Gtf2e2	3845.57	0.783445	0.0644799	12.1502	5.72218469750407e-34	6.15491218797369e-33	1.72124
ENSMUSG00000042745.9	mASPN_24hr_vs_0hr	Id1	802.171	0.782961	0.0913049	8.57524	9.88809192204382e-18	5.10448468563236e-17	1.72066
ENSMUSG00000038379.15	mASPN_24hr_vs_0hr	Ttk	898.072	0.782562	0.0813711	9.61719	6.76510214133056e-22	4.28444656305325e-21	1.72018
ENSMUSG00000046434.16	mASPN_24hr_vs_0hr	Hnrnpa1	68739.9	0.782004	0.0414605	18.8614	2.36724038715501e-79	1.11361619769276e-77	1.71952
ENSMUSG00000039217.13	mASPN_24hr_vs_0hr	Il18	38.3593	0.781633	0.363599	2.14971	0.031578	0.0481617	1.71908
ENSMUSG00000020634.12	mASPN_24hr_vs_0hr	Ubxn2a	2637.63	0.781223	0.0588316	13.279	3.06615337628832e-40	4.14650943169192e-39	1.71859
ENSMUSG00000034192.5	mASPN_24hr_vs_0hr	Lsm3	1467.16	0.780925	0.0724576	10.7777	4.38788773273407e-27	3.50856896089649e-26	1.71823
ENSMUSG00000036916.13	mASPN_24hr_vs_0hr	Zfp280c	1864.09	0.780419	0.0716951	10.8852	1.35538643030278e-27	1.10570998261543e-26	1.71763
ENSMUSG00000022105.6	mASPN_24hr_vs_0hr	Rb1	1232.47	0.780357	0.0796312	9.79964	1.12990066497735e-22	7.40406452009546e-22	1.71756
ENSMUSG00000020185.16	mASPN_24hr_vs_0hr	E2f7	713.152	0.778736	0.0959026	8.12007	4.659223199231e-16	2.17490380226652e-15	1.71563
ENSMUSG00000021103.12	mASPN_24hr_vs_0hr	Mnat1	4442.13	0.778126	0.0538969	14.4373	3.0135311112562e-47	5.15326607285538e-46	1.7149
ENSMUSG00000044847.13	mASPN_24hr_vs_0hr	Lsm11	1077.8	0.778023	0.0785154	9.90918	3.7974379526116e-23	2.56199915441263e-22	1.71478
ENSMUSG00000027184.14	mASPN_24hr_vs_0hr	Caprin1	19414.5	0.777792	0.0439944	17.6793	6.05046207023531e-70	2.06056581490549e-68	1.71451
ENSMUSG00000028099.8	mASPN_24hr_vs_0hr	Polr3c	5813.42	0.777153	0.0516043	15.0598	2.97524346491469e-51	5.82050056485737e-50	1.71375
ENSMUSG00000020380.16	mASPN_24hr_vs_0hr	Rad50	4012.52	0.776532	0.0535621	14.4978	1.25130448826301e-47	2.17986617623917e-46	1.71301
ENSMUSG00000058655.9	mASPN_24hr_vs_0hr	Eif4b	91215.8	0.776485	0.0484522	16.0258	8.44346104690637e-58	1.98989169701945e-56	1.71295
ENSMUSG00000021696.9	mASPN_24hr_vs_0hr	Elovl7	257.334	0.776118	0.144006	5.38947	7.0666515222434e-08	1.97630851038452e-07	1.71252
ENSMUSG00000021936.14	mASPN_24hr_vs_0hr	Mapk8	1413.1	0.775646	0.0667994	11.6116	3.59954178242299e-31	3.45384604361063e-30	1.71196
ENSMUSG00000028134.11	mASPN_24hr_vs_0hr	Ptbp2	986.175	0.775571	0.10096	7.68194	1.56695847466696e-14	6.70128332462806e-14	1.71187
ENSMUSG00000062070.12	mASPN_24hr_vs_0hr	Pgk1	316507	0.775307	0.0585455	13.2428	4.96546329192638e-40	6.6776920132803e-39	1.71155
ENSMUSG00000016487.15	mASPN_24hr_vs_0hr	Ppfibp1	7424.39	0.773643	0.0503008	15.3803	2.21790542249444e-53	4.61522832322854e-52	1.70958
ENSMUSG00000060860.8	mASPN_24hr_vs_0hr	Ube2s	5723.92	0.77245	0.053212	14.5165	9.52968157680441e-48	1.66734949730196e-46	1.70817
ENSMUSG00000015647.9	mASPN_24hr_vs_0hr	Lama5	37344.5	0.772376	0.0556923	13.8686	9.81112211392622e-44	1.49579402720514e-42	1.70808
ENSMUSG00000025878.16	mASPN_24hr_vs_0hr	Uimc1	1556.24	0.771511	0.0701952	10.9909	4.22485790779673e-28	3.54465871653452e-27	1.70706
ENSMUSG00000078453.3	mASPN_24hr_vs_0hr	Abracl	2100.12	0.771408	0.0644841	11.9628	5.56805139817895e-33	5.72916948119008e-32	1.70693
ENSMUSG00000008668.15	mASPN_24hr_vs_0hr	Rps18	66960	0.771246	0.0463256	16.6484	3.11037009274779e-62	8.33799876304231e-61	1.70674
ENSMUSG00000001131.11	mASPN_24hr_vs_0hr	Timp1	754.94	0.771229	0.0870685	8.85773	8.16608910363286e-19	4.45926003897567e-18	1.70672
ENSMUSG00000027750.16	mASPN_24hr_vs_0hr	Postn	66.0523	0.770993	0.281395	2.7399	0.00614582	0.0105185	1.70644
ENSMUSG00000026608.13	mASPN_24hr_vs_0hr	Kctd3	3085.67	0.770981	0.0692911	11.1267	9.30304833265634e-29	8.03384673870109e-28	1.70643
ENSMUSG00000061079.14	mASPN_24hr_vs_0hr	Zfp143	1096.31	0.770583	0.077127	9.99109	1.66737243300171e-23	1.14928920838031e-22	1.70596
ENSMUSG00000028893.8	mASPN_24hr_vs_0hr	Sesn2	1369.92	0.770492	0.102456	7.5202	5.46928239977687e-14	2.27463447586179e-13	1.70585
ENSMUSG00000020212.14	mASPN_24hr_vs_0hr	Mdm1	189.249	0.770269	0.163268	4.71782	2.38385062129054e-06	5.86861209761812e-06	1.70559
ENSMUSG00000063015.12	mASPN_24hr_vs_0hr	Ccni	40769	0.770212	0.0547421	14.0698	5.82156959388421e-45	9.2975926539049e-44	1.70552
ENSMUSG00000002603.15	mASPN_24hr_vs_0hr	Tgfb1	2478.35	0.769595	0.0719633	10.6943	1.08276138178083e-26	8.48385295251472e-26	1.70479
ENSMUSG00000030346.16	mASPN_24hr_vs_0hr	Rad51ap1	294.904	0.769365	0.137595	5.5915	2.25120089381943e-08	6.48951330621768e-08	1.70452
ENSMUSG00000078578.9	mASPN_24hr_vs_0hr	Ube2d3	15107.4	0.769214	0.0434924	17.6862	5.35742136478214e-70	1.83487887536023e-68	1.70434
ENSMUSG00000062647.16	mASPN_24hr_vs_0hr	Rpl7a	100274	0.768294	0.0484561	15.8555	1.28879749179588e-56	2.93991729732305e-55	1.70325
ENSMUSG00000027751.13	mASPN_24hr_vs_0hr	Supt20	4131.63	0.767589	0.0681987	11.2552	2.18378985564965e-29	1.93421387214683e-28	1.70242
ENSMUSG00000046432.12	mASPN_24hr_vs_0hr	Bex3	8983	0.767462	0.0463137	16.5709	1.13048888708161e-61	2.99728303614399e-60	1.70227
ENSMUSG00000021807.6	mASPN_24hr_vs_0hr	Rtraf	5993.76	0.766691	0.0533256	14.3775	7.15876282774463e-47	1.21217706705088e-45	1.70136
ENSMUSG00000022602.14	mASPN_24hr_vs_0hr	Arc	1713.03	0.766573	0.0665574	11.5175	1.07733013125825e-30	1.01282436134621e-29	1.70122
ENSMUSG00000075266.5	mASPN_24hr_vs_0hr	Cenpw	614.107	0.766425	0.0951768	8.05264	8.10280581537625e-16	3.71493827485396e-15	1.70105
ENSMUSG00000042029.7	mASPN_24hr_vs_0hr	Ncapg2	1875.92	0.76524	0.0640864	11.9408	7.25583783923063e-33	7.42158032794402e-32	1.69965
ENSMUSG00000029169.11	mASPN_24hr_vs_0hr	Dhx15	12213.6	0.764939	0.0487039	15.7059	1.3779369267196e-55	3.02895589891636e-54	1.6993
ENSMUSG00000022748.8	mASPN_24hr_vs_0hr	Cmss1	674.706	0.764697	0.0975262	7.84094	4.4719949657124e-15	1.96533693694885e-14	1.69901
ENSMUSG00000037876.17	mASPN_24hr_vs_0hr	Jmjd1c	4375.61	0.764594	0.049265	15.52	2.5394989512067e-54	5.38641093334896e-53	1.69889
ENSMUSG00000024587.10	mASPN_24hr_vs_0hr	Nars	15243.9	0.764411	0.0420547	18.1766	7.9120111718466e-74	3.1057212684294e-72	1.69868
ENSMUSG00000033047.5	mASPN_24hr_vs_0hr	Eif3l	16974.3	0.763983	0.0421262	18.1356	1.66916614868617e-73	6.46801882615893e-72	1.69817
ENSMUSG00000002109.14	mASPN_24hr_vs_0hr	Ddb2	172.189	0.763801	0.178824	4.27124	1.94391488104065e-05	4.40193499003211e-05	1.69796
ENSMUSG00000002731.6	mASPN_24hr_vs_0hr	Prkra	1331.18	0.763687	0.0793745	9.62132	6.49938488773937e-22	4.1226423553394e-21	1.69782
ENSMUSG00000031754.10	mASPN_24hr_vs_0hr	Nudt21	8742.61	0.763161	0.055641	13.7158	8.16500016287654e-43	1.21570014740366e-41	1.69721
ENSMUSG00000036432.8	mASPN_24hr_vs_0hr	Siah2	1813.99	0.762971	0.0720687	10.5867	3.43453700470666e-26	2.6364160245653e-25	1.69698
ENSMUSG00000022364.14	mASPN_24hr_vs_0hr	Tbc1d31	1023.26	0.762826	0.0843998	9.03825	1.5920276461295e-19	8.99841713029717e-19	1.69681
ENSMUSG00000048758.14	mASPN_24hr_vs_0hr	Rpl29	6172.69	0.762102	0.0610094	12.4915	8.30236631481924e-36	9.59613850345742e-35	1.69596
ENSMUSG00000054537.8	mASPN_24hr_vs_0hr	Tmprss11e	236.204	0.761459	0.149607	5.08971	3.58609638280467e-07	9.47670060505102e-07	1.6952
ENSMUSG00000027968.11	mASPN_24hr_vs_0hr	Larp7	2801.14	0.761082	0.0559594	13.6006	3.9720938320694e-42	5.75810724576967e-41	1.69476
ENSMUSG00000018398.18	mASPN_24hr_vs_0hr	Sept8	263.635	0.761061	0.147257	5.16827	2.36272215313175e-07	6.32675765921658e-07	1.69474
ENSMUSG00000042396.10	mASPN_24hr_vs_0hr	Rbm7	3686.73	0.760933	0.0517427	14.7061	5.89150324102177e-49	1.07433294395103e-47	1.69459
ENSMUSG00000059586.10	mASPN_24hr_vs_0hr	Nsmce2	1330.45	0.760653	0.0692492	10.9843	4.54788803841602e-28	3.80775390474028e-27	1.69426
ENSMUSG00000037685.15	mASPN_24hr_vs_0hr	Atp8a1	290.606	0.760302	0.135552	5.60895	2.03555986713552e-08	5.88472472349795e-08	1.69385
ENSMUSG00000027423.15	mASPN_24hr_vs_0hr	Snx5	15760.7	0.760096	0.0494717	15.3642	2.84324512169796e-53	5.89619785957605e-52	1.6936
ENSMUSG00000030060.14	mASPN_24hr_vs_0hr	Hmces	813.53	0.760009	0.0875253	8.68331	3.84430357207695e-18	2.01901086821939e-17	1.6935
ENSMUSG00000021929.9	mASPN_24hr_vs_0hr	Kpna3	3985.17	0.759815	0.0512102	14.8372	8.42182009061855e-50	1.59342417676961e-48	1.69327
ENSMUSG00000030032.12	mASPN_24hr_vs_0hr	Wdr54	470.105	0.759746	0.103932	7.31002	2.67100987156208e-13	1.06120635383456e-12	1.69319
ENSMUSG00000019889.10	mASPN_24hr_vs_0hr	Ptprk	6824.3	0.759718	0.0459741	16.5249	2.42715782084762e-61	6.35158832338694e-60	1.69316
ENSMUSG00000023348.11	mASPN_24hr_vs_0hr	Trip6	16199.7	0.759499	0.0482414	15.7437	7.58678866749174e-56	1.69232979686301e-54	1.6929
ENSMUSG00000028702.15	mASPN_24hr_vs_0hr	Rad54l	406.612	0.759179	0.112952	6.72127	1.80151377080849e-11	6.36478710960685e-11	1.69253
ENSMUSG00000090137.8	mASPN_24hr_vs_0hr	Uba52	1262.28	0.75908	0.0751594	10.0996	5.5467662354578e-24	3.89433239179354e-23	1.69241
ENSMUSG00000031922.12	mASPN_24hr_vs_0hr	Cep57	2639.72	0.758645	0.072135	10.517	7.21153210464926e-26	5.4594504161058e-25	1.6919
ENSMUSG00000054387.13	mASPN_24hr_vs_0hr	Mdm4	1964.75	0.75859	0.232212	3.2668	0.0010877	0.00205153	1.69184
ENSMUSG00000031954.6	mASPN_24hr_vs_0hr	Cfdp1	6622.77	0.758557	0.051116	14.8399	8.08360666935084e-50	1.53183079361209e-48	1.6918
ENSMUSG00000027635.15	mASPN_24hr_vs_0hr	Dsn1	584.994	0.758199	0.106478	7.12069	1.0738463075748e-12	4.10458484305386e-12	1.69138
ENSMUSG00000042138.8	mASPN_24hr_vs_0hr	Msantd2	481.312	0.757994	0.126162	6.00808	1.87730148215281e-09	5.84511329364602e-09	1.69114
ENSMUSG00000039934.12	mASPN_24hr_vs_0hr	Gsap	823.584	0.757978	0.0888431	8.53164	1.44284872189282e-17	7.37903597617774e-17	1.69112
ENSMUSG00000027201.16	mASPN_24hr_vs_0hr	Myef2	3315.6	0.757189	0.0689468	10.9822	4.65378598270112e-28	3.89372128241222e-27	1.69019
ENSMUSG00000031928.15	mASPN_24hr_vs_0hr	Mre11a	2925.47	0.757123	0.0584075	12.9628	1.98921388332649e-38	2.52887443211538e-37	1.69012
ENSMUSG00000040466.16	mASPN_24hr_vs_0hr	Blvrb	654.13	0.756787	0.0993935	7.61405	2.65631517876668e-14	1.12802425399681e-13	1.68972
ENSMUSG00000058126.7	mASPN_24hr_vs_0hr	Tpm3-rs7	68.5558	0.756227	0.274751	2.75241	0.00591589	0.0101466	1.68907
ENSMUSG00000029227.15	mASPN_24hr_vs_0hr	Fip1l1	6732.03	0.755673	0.0477448	15.8273	2.01621957706225e-56	4.54777885945572e-55	1.68842
ENSMUSG00000023345.17	mASPN_24hr_vs_0hr	Poc1a	318.293	0.755334	0.121563	6.21349	5.18203533755392e-10	1.67291875116227e-09	1.68802
ENSMUSG00000033970.15	mASPN_24hr_vs_0hr	Rfc3	634.273	0.754802	0.0953506	7.91607	2.45141095025925e-15	1.0932334337379e-14	1.6874
ENSMUSG00000021242.9	mASPN_24hr_vs_0hr	Npc2	27041.9	0.754546	0.0499756	15.0983	1.66190475403798e-51	3.28844983245813e-50	1.6871
ENSMUSG00000046727.13	mASPN_24hr_vs_0hr	Cystm1	1580.21	0.753923	0.0700144	10.7681	4.86855253905604e-27	3.87752306964345e-26	1.68637
ENSMUSG00000051184.7	mASPN_24hr_vs_0hr	Zfp524	241.009	0.753905	0.142885	5.2763	1.31818863111573e-07	3.59668258862314e-07	1.68635
ENSMUSG00000028967.10	mASPN_24hr_vs_0hr	Errfi1	36953.5	0.753655	0.0569247	13.2395	5.1892745090065e-40	6.9709254237654e-39	1.68606
ENSMUSG00000033577.18	mASPN_24hr_vs_0hr	Myo6	2497.28	0.753502	0.058961	12.7797	2.12972792700397e-37	2.61405184136832e-36	1.68588
ENSMUSG00000070883.3	mASPN_24hr_vs_0hr	Ccdc173	93.2545	0.753312	0.224105	3.36142	0.000775429	0.00148596	1.68566
ENSMUSG00000047675.15	mASPN_24hr_vs_0hr	Rps8	100634	0.753265	0.0462735	16.2785	1.40157242565523e-59	3.44410785084791e-58	1.6856
ENSMUSG00000053198.14	mASPN_24hr_vs_0hr	Prx	214.284	0.753036	0.168884	4.4589	8.23797893146094e-06	1.93430113189673e-05	1.68534
ENSMUSG00000040282.13	mASPN_24hr_vs_0hr	BC052040	828.524	0.752989	0.0836809	8.99834	2.29155029355111e-19	1.28501127314624e-18	1.68528
ENSMUSG00000042167.6	mASPN_24hr_vs_0hr	Tent2	1963.65	0.752712	0.0681584	11.0436	2.35506678588279e-28	1.99528783751387e-27	1.68496
ENSMUSG00000023087.15	mASPN_24hr_vs_0hr	Noct	1809.74	0.752675	0.0848832	8.86718	7.50235112067033e-19	4.10422737777847e-18	1.68491
ENSMUSG00000026095.15	mASPN_24hr_vs_0hr	Asnsd1	424.218	0.751565	0.107992	6.95947	3.41559531542406e-12	1.26592726436165e-11	1.68362
ENSMUSG00000033313.11	mASPN_24hr_vs_0hr	Fbxl8	1107.63	0.750876	0.0818323	9.17579	4.48287590736842e-20	2.60067033205778e-19	1.68281
ENSMUSG00000023088.17	mASPN_24hr_vs_0hr	Abcc1	10454.7	0.750364	0.0546031	13.7421	5.67746337602341e-43	8.48461461262336e-42	1.68222
ENSMUSG00000024991.8	mASPN_24hr_vs_0hr	Eif3a	57858.8	0.74981	0.0423333	17.7121	3.38470448331446e-70	1.16584265536387e-68	1.68157
ENSMUSG00000045319.13	mASPN_24hr_vs_0hr	Proser2	3718.56	0.749307	0.0870107	8.61166	7.20122243181544e-18	3.73981010312064e-17	1.68098
ENSMUSG00000028556.15	mASPN_24hr_vs_0hr	Dock7	4576.66	0.749166	0.0621868	12.047	2.01055007726336e-33	2.10637352115373e-32	1.68082
ENSMUSG00000031246.14	mASPN_24hr_vs_0hr	Sh3bgrl	7706.32	0.748868	0.0497941	15.0393	4.05904990151501e-51	7.92793429875872e-50	1.68047
ENSMUSG00000027593.15	mASPN_24hr_vs_0hr	Raly	10526.8	0.748649	0.0457309	16.3707	3.09398890531026e-60	7.77678292415821e-59	1.68022
ENSMUSG00000068101.11	mASPN_24hr_vs_0hr	Cenpm	589.292	0.748511	0.10214	7.3283	2.3309318932693e-13	9.30064903948047e-13	1.68006
ENSMUSG00000110404.1	mASPN_24hr_vs_0hr	Rnf223	439.14	0.748381	0.125289	5.97323	2.326006618887e-09	7.19034007219223e-09	1.67991
ENSMUSG00000010095.13	mASPN_24hr_vs_0hr	Slc3a2	19753.2	0.746732	0.0453121	16.4798	5.12910110149657e-61	1.33356628638911e-59	1.67799
ENSMUSG00000029614.13	mASPN_24hr_vs_0hr	Rpl6	114653	0.746614	0.0464959	16.0576	5.05440492456379e-58	1.19819128505836e-56	1.67785
ENSMUSG00000033967.4	mASPN_24hr_vs_0hr	Rnf225	47.4142	0.746535	0.318569	2.3434	0.0191089	0.0302748	1.67776
ENSMUSG00000036931.15	mASPN_24hr_vs_0hr	Nfkbid	66.3401	0.746231	0.27311	2.73235	0.00628852	0.010743	1.6774
ENSMUSG00000019699.16	mASPN_24hr_vs_0hr	Akt3	2785.24	0.746079	0.0654497	11.3993	4.21640809693807e-30	3.85892308039222e-29	1.67723
ENSMUSG00000050410.15	mASPN_24hr_vs_0hr	Tcf19	552.565	0.745964	0.0989984	7.53511	4.87922610686438e-14	2.03483420600174e-13	1.67709
ENSMUSG00000064145.12	mASPN_24hr_vs_0hr	Arih2	4229.93	0.745674	0.05073	14.6989	6.55500984097088e-49	1.19352513520087e-47	1.67676
ENSMUSG00000040236.4	mASPN_24hr_vs_0hr	Trappc5	2074.74	0.745602	0.0666665	11.1841	4.88022577570823e-29	4.25699347967623e-28	1.67667
ENSMUSG00000028007.13	mASPN_24hr_vs_0hr	Snx7	597.818	0.745142	0.103252	7.21676	5.32392906603638e-13	2.0736566497545e-12	1.67614
ENSMUSG00000074170.5	mASPN_24hr_vs_0hr	Plekhf1	1251.18	0.745037	0.0755637	9.85971	6.22270518939575e-23	4.13820163585229e-22	1.67602
ENSMUSG00000006418.17	mASPN_24hr_vs_0hr	Rnf114	8324.38	0.74472	0.0615494	12.0996	1.06187332537418e-33	1.12849191298608e-32	1.67565
ENSMUSG00000021660.14	mASPN_24hr_vs_0hr	Btf3	40743.8	0.744224	0.0439084	16.9495	1.94190410162178e-64	5.60325073713778e-63	1.67507
ENSMUSG00000007739.10	mASPN_24hr_vs_0hr	Cct4	24780.7	0.742789	0.0505559	14.6925	7.20591762120494e-49	1.30810126186738e-47	1.67341
ENSMUSG00000092417.3	mASPN_24hr_vs_0hr	Gpank1	560.056	0.742677	0.099419	7.47016	8.00944620767586e-14	3.28697232351667e-13	1.67328
ENSMUSG00000044224.16	mASPN_24hr_vs_0hr	Dnajc21	6672.4	0.741581	0.046808	15.843	1.5704234692439e-56	3.56218006438251e-55	1.67201
ENSMUSG00000016382.15	mASPN_24hr_vs_0hr	Pls3	5137.78	0.741172	0.0596991	12.4151	2.16366623230806e-35	2.46547829864321e-34	1.67153
ENSMUSG00000035722.15	mASPN_24hr_vs_0hr	Abca7	2318.06	0.740459	0.0646555	11.4524	2.28817443195071e-30	2.12473340109709e-29	1.67071
ENSMUSG00000002413.15	mASPN_24hr_vs_0hr	Braf	5545.83	0.740412	0.0584538	12.6666	9.05347005469283e-37	1.09020371475335e-35	1.67065
ENSMUSG00000028518.8	mASPN_24hr_vs_0hr	Prkaa2	862.664	0.740167	0.0835686	8.857	8.21988352622264e-19	4.48054065969485e-18	1.67037
ENSMUSG00000016252.7	mASPN_24hr_vs_0hr	Atp5e	5993.65	0.739927	0.0562092	13.1638	1.4176834955464e-39	1.87525092572822e-38	1.67009
ENSMUSG00000031333.7	mASPN_24hr_vs_0hr	Abcb7	4191.27	0.73918	0.0543539	13.5994	4.03767928595707e-42	5.83974624548942e-41	1.66923
ENSMUSG00000028047.11	mASPN_24hr_vs_0hr	Thbs3	650.368	0.739028	0.0975492	7.57595	3.56513298726993e-14	1.49973757188913e-13	1.66905
ENSMUSG00000028068.14	mASPN_24hr_vs_0hr	Iqgap3	3038.19	0.738661	0.0680473	10.8551	1.88580189614005e-27	1.52606057057116e-26	1.66863
ENSMUSG00000024360.8	mASPN_24hr_vs_0hr	Etf1	10247	0.738201	0.0508253	14.5243	8.50133656362843e-48	1.48958201527924e-46	1.66809
ENSMUSG00000024014.8	mASPN_24hr_vs_0hr	Pim1	1401.36	0.738087	0.102916	7.17175	7.40471909611178e-13	2.85559980452923e-12	1.66796
ENSMUSG00000062510.12	mASPN_24hr_vs_0hr	Nsl1	358.909	0.737784	0.131196	5.62352	1.87100018737142e-08	5.42585566450479e-08	1.66761
ENSMUSG00000051235.10	mASPN_24hr_vs_0hr	Gen1	688.528	0.737279	0.106395	6.92964	4.21901000588609e-12	1.55086138556287e-11	1.66703
ENSMUSG00000021477.9	mASPN_24hr_vs_0hr	Ctsl	20870.3	0.737192	0.0415393	17.7469	1.82235969174255e-70	6.34937425739695e-69	1.66693
ENSMUSG00000022360.8	mASPN_24hr_vs_0hr	Atad2	2073.89	0.736954	0.0632517	11.6511	2.26440411747896e-31	2.18488793139032e-30	1.66665
ENSMUSG00000073987.4	mASPN_24hr_vs_0hr	Ggh	922.384	0.73667	0.0850825	8.6583	4.78854986003121e-18	2.50296445342747e-17	1.66632
ENSMUSG00000035126.19	mASPN_24hr_vs_0hr	Wdr78	78.0065	0.736355	0.243281	3.02677	0.0024718	0.00447299	1.66596
ENSMUSG00000030225.11	mASPN_24hr_vs_0hr	Dera	797.983	0.736314	0.0844391	8.72007	2.78036598325212e-18	1.47238829336479e-17	1.66591
ENSMUSG00000024800.8	mASPN_24hr_vs_0hr	Rpp30	587.516	0.736314	0.093794	7.85033	4.14960253819549e-15	1.82830519995567e-14	1.66591
ENSMUSG00000026655.15	mASPN_24hr_vs_0hr	Fam107b	6264.2	0.73609	0.0478612	15.3797	2.24027841537377e-53	4.65377423399809e-52	1.66566
ENSMUSG00000020677.7	mASPN_24hr_vs_0hr	Ddx52	4089.06	0.735586	0.054937	13.3896	6.95247136118641e-41	9.65044532224382e-40	1.66507
ENSMUSG00000058503.11	mASPN_24hr_vs_0hr	Fam133b	2542.94	0.735546	0.0703023	10.4626	1.28263604876528e-25	9.60784995636448e-25	1.66503
ENSMUSG00000000301.16	mASPN_24hr_vs_0hr	Pemt	456.807	0.735471	0.104651	7.02784	2.09752398558642e-12	7.86815544081285e-12	1.66494
ENSMUSG00000026229.17	mASPN_24hr_vs_0hr	Psmd1	6268.26	0.735155	0.0538573	13.65	2.01779289834885e-42	2.93917061940211e-41	1.66458
ENSMUSG00000031939.16	mASPN_24hr_vs_0hr	Taf1d	6309.5	0.733999	0.0782495	9.38023	6.58268605683898e-21	4.00526796311944e-20	1.66324
ENSMUSG00000017765.17	mASPN_24hr_vs_0hr	Slc12a4	2513.4	0.733884	0.0748046	9.81068	1.01279050192979e-22	6.65469411322348e-22	1.66311
ENSMUSG00000001039.12	mASPN_24hr_vs_0hr	B9d1	940.526	0.733446	0.0804145	9.12082	7.45594753732438e-20	4.29249551077389e-19	1.66261
ENSMUSG00000068039.13	mASPN_24hr_vs_0hr	Tcp1	21048.4	0.732876	0.0525695	13.9411	3.56421789578597e-44	5.51746406658801e-43	1.66195
ENSMUSG00000024843.15	mASPN_24hr_vs_0hr	Chka	1598.3	0.732852	0.0704071	10.4088	2.26106757690629e-25	1.67913433690399e-24	1.66192
ENSMUSG00000028426.10	mASPN_24hr_vs_0hr	Rad23b	15085.2	0.732626	0.0452138	16.2036	4.7568253882527e-59	1.1502003788795e-57	1.66166
ENSMUSG00000041571.9	mASPN_24hr_vs_0hr	Selenow	1603.7	0.732319	0.0777115	9.42356	4.36059258320798e-21	2.67069728120489e-20	1.66131
ENSMUSG00000022982.10	mASPN_24hr_vs_0hr	Sod1	15414.9	0.732179	0.0411722	17.7833	9.51415112793032e-71	3.3633358811894e-69	1.66115
ENSMUSG00000028029.11	mASPN_24hr_vs_0hr	Aimp1	6602.44	0.729971	0.054407	13.4169	4.81722171722189e-41	6.74076511125146e-40	1.65861
ENSMUSG00000067995.4	mASPN_24hr_vs_0hr	Gtf2f2	1646.84	0.729483	0.0666027	10.9528	6.44508736623664e-28	5.35908571236596e-27	1.65805
ENSMUSG00000030695.16	mASPN_24hr_vs_0hr	Aldoa	186462	0.729051	0.0482441	15.1117	1.35561718492479e-51	2.69562693515472e-50	1.65755
ENSMUSG00000063406.11	mASPN_24hr_vs_0hr	Tmed5	6845.24	0.728611	0.0474381	15.3592	3.07342611623123e-53	6.36262358651295e-52	1.65704
ENSMUSG00000034023.16	mASPN_24hr_vs_0hr	Fancd2	506.994	0.728454	0.118145	6.16575	7.01502522901636e-10	2.24428830428176e-09	1.65686
ENSMUSG00000021715.12	mASPN_24hr_vs_0hr	Cwc27	889.599	0.728125	0.0850664	8.55949	1.13368740694074e-17	5.82502369312095e-17	1.65648
ENSMUSG00000027523.20	mASPN_24hr_vs_0hr	Gnas	5840.31	0.72755	0.0536215	13.5682	6.17866905209576e-42	8.88229593814956e-41	1.65582
ENSMUSG00000030846.15	mASPN_24hr_vs_0hr	Tial1	3030.25	0.727227	0.0711268	10.2244	1.54218668314127e-24	1.10325662717029e-23	1.65545
ENSMUSG00000004233.14	mASPN_24hr_vs_0hr	Wars2	1235.24	0.727028	0.0730619	9.95084	2.5005239576206e-23	1.70605726002444e-22	1.65523
ENSMUSG00000030587.5	mASPN_24hr_vs_0hr	2200002D01Rik	1395.22	0.726906	0.0757351	9.59801	8.15044163102811e-22	5.14026287528064e-21	1.65509
ENSMUSG00000024234.7	mASPN_24hr_vs_0hr	Mtpap	1457.05	0.72675	0.0734415	9.89563	4.34847628434619e-23	2.92560257527799e-22	1.65491
ENSMUSG00000045576.16	mASPN_24hr_vs_0hr	St7l	1281.58	0.726358	0.0729169	9.96145	2.24759947581791e-23	1.53696140625783e-22	1.65446
ENSMUSG00000055436.18	mASPN_24hr_vs_0hr	Srsf11	8016.31	0.72632	0.0732822	9.91128	3.71867370057022e-23	2.51166285139072e-22	1.65441
ENSMUSG00000041328.16	mASPN_24hr_vs_0hr	Pcf11	2468.73	0.725391	0.0703935	10.3048	6.70263290034275e-25	4.85238513563735e-24	1.65335
ENSMUSG00000031107.6	mASPN_24hr_vs_0hr	Rbmx2	369.502	0.725183	0.134868	5.377	7.57371343072463e-08	2.11274101009369e-07	1.65311
ENSMUSG00000057265.13	mASPN_24hr_vs_0hr	Bbof1	117.707	0.724978	0.24055	3.01384	0.00257966	0.00465008	1.65288
ENSMUSG00000025408.15	mASPN_24hr_vs_0hr	Ddit3	423.317	0.724671	0.124271	5.83137	5.49755224329291e-09	1.65501510511482e-08	1.65252
ENSMUSG00000028273.15	mASPN_24hr_vs_0hr	Pdlim5	12729.1	0.723777	0.0517077	13.9975	1.61495786896435e-44	2.53569358906221e-43	1.6515
ENSMUSG00000031697.12	mASPN_24hr_vs_0hr	Orc6	1478.17	0.721986	0.0756563	9.54298	1.3877975648076e-21	8.67104524988313e-21	1.64945
ENSMUSG00000042133.16	mASPN_24hr_vs_0hr	Ppig	6298.69	0.72061	0.0517055	13.9368	3.78469835068009e-44	5.85127916364735e-43	1.64788
ENSMUSG00000006373.10	mASPN_24hr_vs_0hr	Pgrmc1	13685.7	0.719927	0.0448953	16.0357	7.19961532289534e-58	1.70006541511337e-56	1.6471
ENSMUSG00000032121.9	mASPN_24hr_vs_0hr	Tmem218	156.835	0.719808	0.17247	4.17352	2.99934930897651e-05	6.67442170909737e-05	1.64696
ENSMUSG00000073982.11	mASPN_24hr_vs_0hr	Rhog	1814.27	0.719559	0.0677161	10.6261	2.25317076255719e-26	1.74957190233246e-25	1.64668
ENSMUSG00000035885.5	mASPN_24hr_vs_0hr	Cox8a	9920.32	0.719507	0.0471964	15.245	1.77823208096674e-52	3.61324804351058e-51	1.64662
ENSMUSG00000034007.10	mASPN_24hr_vs_0hr	Scaper	1423.69	0.719209	0.0764155	9.41182	4.87632601245656e-21	2.97901877163213e-20	1.64628
ENSMUSG00000095990.1	mASPN_24hr_vs_0hr	Zfp97	51.5383	0.718565	0.323103	2.22395	0.026152	0.0404578	1.64554
ENSMUSG00000022789.15	mASPN_24hr_vs_0hr	Dnm1l	5386.21	0.718159	0.0524269	13.6983	1.03948727316286e-42	1.53823759272203e-41	1.64508
ENSMUSG00000069793.12	mASPN_24hr_vs_0hr	Slfn9	1417.57	0.717242	0.0773434	9.27348	1.80177501602176e-20	1.06938929522352e-19	1.64404
ENSMUSG00000022034.10	mASPN_24hr_vs_0hr	Esco2	908.112	0.717139	0.0891495	8.04422	8.67938934567937e-16	3.97025415018023e-15	1.64392
ENSMUSG00000031221.7	mASPN_24hr_vs_0hr	Igbp1	7644.28	0.716172	0.056127	12.7598	2.74740384829338e-37	3.36195470909585e-36	1.64282
ENSMUSG00000024349.10	mASPN_24hr_vs_0hr	Tmem173	1200.8	0.715678	0.0770058	9.29383	1.4883809129651e-20	8.87430668448115e-20	1.64225
ENSMUSG00000075014.1	mASPN_24hr_vs_0hr	Gm10800	81.2362	0.715448	0.236445	3.02585	0.00247937	0.00448333	1.64199
ENSMUSG00000005483.10	mASPN_24hr_vs_0hr	Dnajb1	3412.97	0.714329	0.0678314	10.531	6.22000856027625e-26	4.72361202850125e-25	1.64072
ENSMUSG00000058291.14	mASPN_24hr_vs_0hr	Zfp68	1901.83	0.71364	0.0648863	10.9983	3.89339106252843e-28	3.26882624624783e-27	1.63994
ENSMUSG00000068739.13	mASPN_24hr_vs_0hr	Sars	21003.8	0.713502	0.0492719	14.4809	1.5993894300575e-47	2.7623740299136e-46	1.63978
ENSMUSG00000032449.13	mASPN_24hr_vs_0hr	Slc25a36	2940.78	0.713116	0.0659031	10.8207	2.74749282098844e-27	2.21153050637485e-26	1.63934
ENSMUSG00000073016.3	mASPN_24hr_vs_0hr	Uprt	567.177	0.712702	0.119635	5.9573	2.56434937675478e-09	7.89683748470844e-09	1.63887
ENSMUSG00000010051.15	mASPN_24hr_vs_0hr	Hyal1	340.534	0.712427	0.122423	5.81939	5.90626657742549e-09	1.77452194137858e-08	1.63856
ENSMUSG00000014932.15	mASPN_24hr_vs_0hr	Yes1	2980.84	0.711328	0.0695726	10.2243	1.54409036473093e-24	1.10396525781176e-23	1.63731
ENSMUSG00000018882.12	mASPN_24hr_vs_0hr	Mrpl45	6655.3	0.710799	0.0495214	14.3534	1.01469986670588e-46	1.7109792731484e-45	1.63671
ENSMUSG00000023032.12	mASPN_24hr_vs_0hr	Slc4a8	305.927	0.710783	0.133813	5.31175	1.08578448497023e-07	2.986833770942e-07	1.63669
ENSMUSG00000026827.12	mASPN_24hr_vs_0hr	Gpd2	2199.28	0.710162	0.0657116	10.8073	3.180367818915e-27	2.55655897145494e-26	1.63599
ENSMUSG00000026761.12	mASPN_24hr_vs_0hr	Orc4	1345.29	0.709918	0.0798508	8.89056	6.0801114699468e-19	3.34481482594932e-18	1.63571
ENSMUSG00000035354.9	mASPN_24hr_vs_0hr	Uvrag	4402.1	0.709758	0.052319	13.566	6.3730521931461e-42	9.1400001204195e-41	1.63553
ENSMUSG00000005802.12	mASPN_24hr_vs_0hr	Slc30a4	3393.02	0.709237	0.058741	12.074	1.44964361762126e-33	1.53200973225883e-32	1.63494
ENSMUSG00000040040.16	mASPN_24hr_vs_0hr	Ift88	635.712	0.708603	0.0938098	7.55361	4.23345126866215e-14	1.77040559799811e-13	1.63422
ENSMUSG00000035692.7	mASPN_24hr_vs_0hr	Isg15	522.593	0.708493	0.115744	6.12119	9.28796563808063e-10	2.94496471451337e-09	1.6341
ENSMUSG00000032231.14	mASPN_24hr_vs_0hr	Anxa2	46450	0.708319	0.04886	14.4969	1.26713057168949e-47	2.20109319133994e-46	1.6339
ENSMUSG00000048087.6	mASPN_24hr_vs_0hr	Gm4737	3812.3	0.707834	0.0567031	12.4832	9.22558052659401e-36	1.06530342470412e-34	1.63335
ENSMUSG00000031539.6	mASPN_24hr_vs_0hr	Ap3m2	244.001	0.707761	0.145162	4.87565	1.08450394259295e-06	2.75165848183606e-06	1.63327
ENSMUSG00000028312.19	mASPN_24hr_vs_0hr	Smc2	2389.67	0.707717	0.0654725	10.8094	3.10818921786973e-27	2.50020010938423e-26	1.63322
ENSMUSG00000015837.15	mASPN_24hr_vs_0hr	Sqstm1	29183.6	0.707486	0.0573383	12.3388	5.5977578728987e-35	6.29552490077631e-34	1.63296
ENSMUSG00000021795.10	mASPN_24hr_vs_0hr	Sftpd	73.8938	0.70747	0.287103	2.46417	0.0137332	0.0222656	1.63294
ENSMUSG00000027944.13	mASPN_24hr_vs_0hr	Hax1	5095.57	0.707293	0.0489692	14.4436	2.75017590252536e-47	4.70957884724244e-46	1.63274
ENSMUSG00000022186.14	mASPN_24hr_vs_0hr	Oxct1	14337.9	0.70663	0.0460251	15.3532	3.37390492708873e-53	6.97273684931671e-52	1.63199
ENSMUSG00000005362.14	mASPN_24hr_vs_0hr	Crbn	2045.17	0.706047	0.0670167	10.5354	5.93375153220316e-26	4.50905443270498e-25	1.63133
ENSMUSG00000046589.7	mASPN_24hr_vs_0hr	Lrrc8e	61.4543	0.70529	0.290041	2.43169	0.0150285	0.0241744	1.63047
ENSMUSG00000054520.15	mASPN_24hr_vs_0hr	Sh3bp2	413.749	0.705242	0.11404	6.18417	6.24282221770728e-10	2.00200850429923e-09	1.63042
ENSMUSG00000028797.20	mASPN_24hr_vs_0hr	Tmem234	6247.88	0.705195	0.0517309	13.632	2.58440843312529e-42	3.75096013883371e-41	1.63037
ENSMUSG00000032228.16	mASPN_24hr_vs_0hr	Tcf12	5425.71	0.705117	0.0497401	14.176	1.28912430498525e-45	2.09793238109848e-44	1.63028
ENSMUSG00000060675.13	mASPN_24hr_vs_0hr	Plaat3	1442.41	0.704908	0.0709287	9.93827	2.83724146262853e-23	1.92926036463323e-22	1.63004
ENSMUSG00000043065.12	mASPN_24hr_vs_0hr	Spice1	719.665	0.704843	0.0945334	7.45603	8.91709898998562e-14	3.65078654889692e-13	1.62997
ENSMUSG00000008892.12	mASPN_24hr_vs_0hr	Vdac3	6487.44	0.704634	0.0485044	14.5272	8.14622380558914e-48	1.43150938676705e-46	1.62973
ENSMUSG00000001473.7	mASPN_24hr_vs_0hr	Tubb6	4156.66	0.704363	0.0721939	9.75653	1.7296710031388e-22	1.12489093211125e-21	1.62942
ENSMUSG00000024308.15	mASPN_24hr_vs_0hr	Tapbp	10637.1	0.704292	0.0586539	12.0076	3.24152203705535e-33	3.3813633673856e-32	1.62934
ENSMUSG00000030788.16	mASPN_24hr_vs_0hr	Rnf141	1734.5	0.70383	0.0665018	10.5836	3.54969098627084e-26	2.71963016628736e-25	1.62882
ENSMUSG00000032418.15	mASPN_24hr_vs_0hr	Me1	5203.7	0.70373	0.0518684	13.5676	6.2313616794413e-42	8.947406496965e-41	1.62871
ENSMUSG00000026457.14	mASPN_24hr_vs_0hr	Adipor1	10858.4	0.703528	0.0474348	14.8315	9.17178628132475e-50	1.7326077522065e-48	1.62848
ENSMUSG00000038784.13	mASPN_24hr_vs_0hr	Cnot4	2670.06	0.703324	0.0646858	10.8729	1.5513728082691e-27	1.26133808015961e-26	1.62825
ENSMUSG00000028669.15	mASPN_24hr_vs_0hr	Pithd1	1277.09	0.703019	0.0725454	9.69075	3.30082070946054e-22	2.12045283620499e-21	1.62791
ENSMUSG00000006143.12	mASPN_24hr_vs_0hr	Upk3bl	9919.08	0.703009	0.0579489	12.1315	7.18931032140966e-34	7.71240122323361e-33	1.6279
ENSMUSG00000022770.17	mASPN_24hr_vs_0hr	Dlg1	7986.29	0.702996	0.0494526	14.2155	7.33789317716868e-46	1.20865297700231e-44	1.62788
ENSMUSG00000046718.8	mASPN_24hr_vs_0hr	Bst2	3283.38	0.702382	0.0576693	12.1795	3.99880545198066e-34	4.33203923964572e-33	1.62719
ENSMUSG00000022329.15	mASPN_24hr_vs_0hr	Stk3	2467.29	0.701967	0.0620395	11.3148	1.10800120606695e-29	9.96706442064688e-29	1.62672
ENSMUSG00000002014.12	mASPN_24hr_vs_0hr	Ssr4	9770.82	0.701676	0.0516397	13.5879	4.72317718383507e-42	6.80610395143814e-41	1.62639
ENSMUSG00000025465.13	mASPN_24hr_vs_0hr	Echs1	7720.02	0.701656	0.0520583	13.4783	2.09969844820123e-41	2.96904727938631e-40	1.62637
ENSMUSG00000024346.6	mASPN_24hr_vs_0hr	Pfdn1	2121.36	0.701172	0.0618571	11.3354	8.76772234179839e-30	7.91648716298301e-29	1.62583
ENSMUSG00000009291.13	mASPN_24hr_vs_0hr	Pttg1ip	8868.38	0.700721	0.0564922	12.4038	2.49080463166915e-35	2.83557702418833e-34	1.62532
ENSMUSG00000062797.13	mASPN_24hr_vs_0hr	Hikeshi	4857.34	0.700547	0.0635642	11.0211	3.02387155263538e-28	2.5511937942332e-27	1.62512
ENSMUSG00000031503.13	mASPN_24hr_vs_0hr	Col4a2	475.344	0.699945	0.125671	5.56967	2.5521698297576e-08	7.33437918748976e-08	1.62444
ENSMUSG00000073530.11	mASPN_24hr_vs_0hr	Pappa2	113.165	0.699465	0.20592	3.39678	0.000681842	0.00131328	1.6239
ENSMUSG00000066278.6	mASPN_24hr_vs_0hr	Vps37b	931.338	0.699174	0.0833507	8.38834	4.9304203045146e-17	2.43003593483822e-16	1.62358
ENSMUSG00000064289.15	mASPN_24hr_vs_0hr	Tank	1249.06	0.698693	0.0782653	8.92723	4.36790786513938e-19	2.41573678360179e-18	1.62303
ENSMUSG00000057666.18	mASPN_24hr_vs_0hr	Gapdh	273526	0.697742	0.0480239	14.5291	7.92852126825136e-48	1.39528125375777e-46	1.62196
ENSMUSG00000036499.9	mASPN_24hr_vs_0hr	Eea1	2368.35	0.697524	0.0670789	10.3986	2.5171271097641e-25	1.8612884866696e-24	1.62172
ENSMUSG00000025887.10	mASPN_24hr_vs_0hr	Casp12	451.432	0.696634	0.105698	6.59081	4.3744610700064e-11	1.50847787610888e-10	1.62072
ENSMUSG00000033632.16	mASPN_24hr_vs_0hr	AW554918	308.097	0.695888	0.144843	4.80442	1.55203269076476e-06	3.88168705654655e-06	1.61988
ENSMUSG00000032604.16	mASPN_24hr_vs_0hr	Qars	13217.9	0.695848	0.0476374	14.6072	2.52795267370338e-48	4.50117051915667e-47	1.61984
ENSMUSG00000002395.14	mASPN_24hr_vs_0hr	Use1	4072.71	0.695307	0.0659734	10.5392	5.69783830363793e-26	4.3352338005653e-25	1.61923
ENSMUSG00000030706.17	mASPN_24hr_vs_0hr	Mrpl48	1777.5	0.695289	0.0670318	10.3725	3.30687354829942e-25	2.42892473869623e-24	1.61921
ENSMUSG00000035133.9	mASPN_24hr_vs_0hr	Arhgap5	7264.15	0.694243	0.0517772	13.4083	5.40769506418346e-41	7.54083429365376e-40	1.61804
ENSMUSG00000020859.16	mASPN_24hr_vs_0hr	Spag9	6333.28	0.694057	0.052985	13.0991	3.33144998994473e-39	4.36373026851915e-38	1.61783
ENSMUSG00000048416.15	mASPN_24hr_vs_0hr	Mlf1	97.2463	0.693824	0.232731	2.98123	0.00287095	0.0051399	1.61756
ENSMUSG00000047407.17	mASPN_24hr_vs_0hr	Tgif1	4803.36	0.693778	0.0508374	13.647	2.10351281579067e-42	3.06034536015755e-41	1.61751
ENSMUSG00000028873.16	mASPN_24hr_vs_0hr	Cdca8	1616.03	0.693638	0.0768105	9.03051	1.70877076863279e-19	9.63574561229965e-19	1.61736
ENSMUSG00000037465.10	mASPN_24hr_vs_0hr	Klf10	1749.51	0.692713	0.0727211	9.52562	1.6406321980672e-21	1.02138224895121e-20	1.61632
ENSMUSG00000015672.4	mASPN_24hr_vs_0hr	Mrpl32	1686.73	0.692293	0.0699171	9.90163	4.09556186118219e-23	2.76005255862278e-22	1.61585
ENSMUSG00000035840.7	mASPN_24hr_vs_0hr	Lysmd3	2596.67	0.692026	0.0641364	10.7899	3.84161307326167e-27	3.07583457322739e-26	1.61555
ENSMUSG00000073792.11	mASPN_24hr_vs_0hr	Alg6	421.596	0.69151	0.119674	5.77829	7.54627440836954e-09	2.2499249715706e-08	1.61497
ENSMUSG00000039697.16	mASPN_24hr_vs_0hr	Ncoa7	849.059	0.69088	0.0883696	7.81807	5.36399574153474e-15	2.34966335199837e-14	1.61427
ENSMUSG00000026721.16	mASPN_24hr_vs_0hr	Rabgap1l	1265.51	0.690865	0.0697345	9.90708	3.87815724440844e-23	2.61499838733397e-22	1.61425
ENSMUSG00000016534.15	mASPN_24hr_vs_0hr	Lamp2	8567.2	0.689344	0.0537569	12.8234	1.21302373818787e-37	1.50107031675449e-36	1.61255
ENSMUSG00000021203.15	mASPN_24hr_vs_0hr	Otub2	305.193	0.689254	0.137817	5.00121	5.69722545926447e-07	1.47841716682781e-06	1.61245
ENSMUSG00000023104.9	mASPN_24hr_vs_0hr	Rfc2	2408.43	0.689053	0.061879	11.1355	8.42836299849502e-29	7.30458126536235e-28	1.61222
ENSMUSG00000007589.9	mASPN_24hr_vs_0hr	Tinf2	643.838	0.688898	0.101557	6.78336	1.17408530160067e-11	4.19340954101981e-11	1.61205
ENSMUSG00000013593.12	mASPN_24hr_vs_0hr	Ndufs2	10984.5	0.688647	0.0460618	14.9505	1.54599404188936e-50	2.97628470803222e-49	1.61177
ENSMUSG00000001289.12	mASPN_24hr_vs_0hr	Pfdn5	5742.49	0.687779	0.0631203	10.8963	1.20013687293602e-27	9.84372781125945e-27	1.6108
ENSMUSG00000041143.16	mASPN_24hr_vs_0hr	Tmco4	862.243	0.687341	0.0974116	7.05605	1.71303553178066e-12	6.4619655473411e-12	1.61031
ENSMUSG00000024970.5	mASPN_24hr_vs_0hr	Spindoc	907.162	0.687295	0.087371	7.86639	3.65015936849491e-15	1.61413411723129e-14	1.61026
ENSMUSG00000030738.11	mASPN_24hr_vs_0hr	Eif3c	32484.2	0.687112	0.0429503	15.9979	1.32255678779856e-57	3.09878131094664e-56	1.61006
ENSMUSG00000031309.15	mASPN_24hr_vs_0hr	Rps6ka3	5367.76	0.68605	0.0577001	11.8899	1.33506057290991e-32	1.34507352720673e-31	1.60887
ENSMUSG00000026483.13	mASPN_24hr_vs_0hr	Fam129a	10484.9	0.68583	0.0528187	12.9846	1.49598354803246e-38	1.9139091106574e-37	1.60863
ENSMUSG00000050957.4	mASPN_24hr_vs_0hr	Insl6	954.486	0.685671	0.0780606	8.78383	1.57998590503011e-18	8.50491077106589e-18	1.60845
ENSMUSG00000030161.8	mASPN_24hr_vs_0hr	Gabarapl1	3780.9	0.685543	0.0535016	12.8135	1.37779322258444e-37	1.69801427737471e-36	1.60831
ENSMUSG00000056899.10	mASPN_24hr_vs_0hr	Immp2l	252.493	0.685102	0.137835	4.97044	6.68015299126863e-07	1.72570618941106e-06	1.60782
ENSMUSG00000034610.14	mASPN_24hr_vs_0hr	Tut4	2878.31	0.685025	0.06143	11.1513	7.05509956850828e-29	6.13200242870346e-28	1.60773
ENSMUSG00000053768.13	mASPN_24hr_vs_0hr	Chchd3	7762.34	0.684651	0.0497322	13.7668	4.03895304469979e-43	6.06595556651186e-42	1.60731
ENSMUSG00000057278.8	mASPN_24hr_vs_0hr	Snrpg	4241.08	0.684601	0.0547004	12.5155	6.14381839454883e-36	7.11482417529649e-35	1.60726
ENSMUSG00000021273.11	mASPN_24hr_vs_0hr	Fdft1	6747.39	0.68446	0.0491979	13.9124	5.32810476775059e-44	8.19314780437885e-43	1.6071
ENSMUSG00000039480.14	mASPN_24hr_vs_0hr	Nt5dc1	648.691	0.683769	0.0996933	6.85873	6.94743870347344e-12	2.51933215131955e-11	1.60633
ENSMUSG00000000902.13	mASPN_24hr_vs_0hr	Smarcb1	3343.9	0.683646	0.061389	11.1363	8.35235821637066e-29	7.24390321635016e-28	1.60619
ENSMUSG00000021556.12	mASPN_24hr_vs_0hr	Golm1	1222.12	0.683635	0.0742351	9.20906	3.29007892846943e-20	1.92438578835005e-19	1.60618
ENSMUSG00000030584.14	mASPN_24hr_vs_0hr	Dpf1	2795.46	0.683519	0.0828122	8.25384	1.53378601617736e-16	7.3702197677203e-16	1.60605
ENSMUSG00000033701.13	mASPN_24hr_vs_0hr	Acbd6	5577.85	0.683427	0.0525686	13.0007	1.2129473095652e-38	1.56005669921737e-37	1.60595
ENSMUSG00000058240.14	mASPN_24hr_vs_0hr	Cryzl1	1397.7	0.683327	0.0722365	9.45958	3.09171612903139e-21	1.90805758039763e-20	1.60584
ENSMUSG00000042473.8	mASPN_24hr_vs_0hr	Tbc1d8b	3589.06	0.683233	0.0581369	11.7521	6.88582371659766e-32	6.76826087265575e-31	1.60573
ENSMUSG00000035649.17	mASPN_24hr_vs_0hr	Zcchc7	1041.68	0.68314	0.116909	5.84333	5.1166268759708e-09	1.54495551774443e-08	1.60563
ENSMUSG00000056211.13	mASPN_24hr_vs_0hr	R3hdm1	6126.76	0.683022	0.0485044	14.0817	4.92425504198754e-45	7.89578825698003e-44	1.6055
ENSMUSG00000054453.11	mASPN_24hr_vs_0hr	Sytl5	1486.89	0.682507	0.100086	6.81919	9.15554079513652e-12	3.29534052435845e-11	1.60493
ENSMUSG00000031770.16	mASPN_24hr_vs_0hr	Herpud1	6705.99	0.682075	0.0554879	12.2923	9.96064461585625e-35	1.10990040005255e-33	1.60445
ENSMUSG00000019961.17	mASPN_24hr_vs_0hr	Tmpo	8557.3	0.680059	0.0477303	14.248	4.61607387640521e-46	7.64497714599163e-45	1.60221
ENSMUSG00000043866.11	mASPN_24hr_vs_0hr	Taf10	5040.7	0.679953	0.0558875	12.1665	4.68986211348481e-34	5.06253865643137e-33	1.60209
ENSMUSG00000026604.17	mASPN_24hr_vs_0hr	Ptpn14	4802.09	0.67948	0.0578726	11.741	7.85854259086537e-32	7.71183278600344e-31	1.60156
ENSMUSG00000022111.9	mASPN_24hr_vs_0hr	Uchl3	1969.86	0.679438	0.0601486	11.296	1.37348390775822e-29	1.23094295365433e-28	1.60152
ENSMUSG00000091625.8	mASPN_24hr_vs_0hr	Lsm5	695.501	0.679293	0.0912603	7.44347	9.80757586004202e-14	4.00586459959149e-13	1.60135
ENSMUSG00000036768.6	mASPN_24hr_vs_0hr	Kif15	1069.59	0.679112	0.0864124	7.85897	3.87317311905576e-15	1.70962625079898e-14	1.60115
ENSMUSG00000006010.14	mASPN_24hr_vs_0hr	Odr4	1578.01	0.678828	0.072539	9.35811	8.11732908925325e-21	4.90447319785466e-20	1.60084
ENSMUSG00000035413.8	mASPN_24hr_vs_0hr	Tmem98	112.238	0.678754	0.215717	3.1465	0.00165235	0.00305504	1.60076
ENSMUSG00000024339.12	mASPN_24hr_vs_0hr	Tap2	915.43	0.678373	0.100868	6.72535	1.75168293474227e-11	6.19416398977303e-11	1.60033
ENSMUSG00000061838.7	mASPN_24hr_vs_0hr	Suclg2	7737.85	0.67777	0.0458137	14.794	1.60086501341322e-49	2.99604613191421e-48	1.59966
ENSMUSG00000046591.10	mASPN_24hr_vs_0hr	Ticrr	871.417	0.677167	0.0821033	8.24774	1.6142169887406e-16	7.74439817217216e-16	1.599
ENSMUSG00000016257.15	mASPN_24hr_vs_0hr	Prelid3b	1827.96	0.676612	0.0691581	9.78356	1.32464199721274e-22	8.65671445746054e-22	1.59838
ENSMUSG00000036751.7	mASPN_24hr_vs_0hr	Cox6b1	13286.1	0.676043	0.0484445	13.955	2.93289620285317e-44	4.55767546176026e-43	1.59775
ENSMUSG00000022707.16	mASPN_24hr_vs_0hr	Gbe1	5367.74	0.675906	0.0619219	10.9155	9.72437775984925e-28	8.01962667916627e-27	1.5976
ENSMUSG00000005699.16	mASPN_24hr_vs_0hr	Pard6a	558.77	0.675651	0.106538	6.34185	2.27019332539301e-10	7.50933989165566e-10	1.59732
ENSMUSG00000029304.14	mASPN_24hr_vs_0hr	Spp1	28607	0.675374	0.0474836	14.2233	6.56676402442397e-46	1.08311292026311e-44	1.59701
ENSMUSG00000034883.9	mASPN_24hr_vs_0hr	Lrr1	119.703	0.67488	0.21401	3.1535	0.00161326	0.00298551	1.59646
ENSMUSG00000050345.9	mASPN_24hr_vs_0hr	4930486L24Rik	67.6518	0.674666	0.284067	2.37502	0.0175479	0.0279481	1.59623
ENSMUSG00000000278.10	mASPN_24hr_vs_0hr	Scpep1	14312.9	0.674412	0.0430361	15.6708	2.39456987014965e-55	5.24462857429516e-54	1.59595
ENSMUSG00000004317.14	mASPN_24hr_vs_0hr	Clcn5	531.926	0.674301	0.105886	6.36818	1.91286050168937e-10	6.35867018570925e-10	1.59582
ENSMUSG00000022052.9	mASPN_24hr_vs_0hr	Ppp2r2a	4009.1	0.674111	0.050878	13.2495	4.53924107506169e-40	6.11810753595271e-39	1.59561
ENSMUSG00000061778.10	mASPN_24hr_vs_0hr	Mospd2	1337	0.673738	0.0858603	7.84691	4.26423627740191e-15	1.87744415855022e-14	1.5952
ENSMUSG00000006304.14	mASPN_24hr_vs_0hr	Arpc2	11604.4	0.673545	0.0456225	14.7635	2.52011651004607e-49	4.65874749334204e-48	1.59499
ENSMUSG00000092074.2	mASPN_24hr_vs_0hr	Dynlt1a	258.377	0.67333	0.13864	4.85668	1.19371849478932e-06	3.01799594353888e-06	1.59475
ENSMUSG00000029209.15	mASPN_24hr_vs_0hr	Gnpda2	367.336	0.673128	0.125658	5.35683	8.46924494361524e-08	2.35386600846686e-07	1.59453
ENSMUSG00000032397.7	mASPN_24hr_vs_0hr	Tipin	1444.19	0.673091	0.0691011	9.74067	2.02214637621876e-22	1.31157455410326e-21	1.59449
ENSMUSG00000067931.6	mASPN_24hr_vs_0hr	Zfp948	585.157	0.672983	0.110528	6.08883	1.13740884017656e-09	3.58947347369735e-09	1.59437
ENSMUSG00000028266.17	mASPN_24hr_vs_0hr	Lmo4	3962.1	0.672533	0.0513008	13.1096	2.90115920607598e-39	3.80423154028835e-38	1.59387
ENSMUSG00000004451.14	mASPN_24hr_vs_0hr	Ralb	3552.11	0.672251	0.0609482	11.0299	2.74210949599017e-28	2.31509104794142e-27	1.59356
ENSMUSG00000038736.10	mASPN_24hr_vs_0hr	Nudcd1	2890.72	0.671886	0.056984	11.7908	4.35554050649545e-32	4.30920496919231e-31	1.59315
ENSMUSG00000045896.14	mASPN_24hr_vs_0hr	Paip2b	3209.42	0.671388	0.0550926	12.1865	3.66744221534385e-34	3.97826416923709e-33	1.5926
ENSMUSG00000002870.8	mASPN_24hr_vs_0hr	Mcm2	3319.93	0.671326	0.067054	10.0117	1.35377873168924e-23	9.35802450893246e-23	1.59254
ENSMUSG00000032666.16	mASPN_24hr_vs_0hr	1700025G04Rik	727.259	0.670903	0.0953292	7.03775	1.95371114449197e-12	7.33779674958306e-12	1.59207
ENSMUSG00000061374.14	mASPN_24hr_vs_0hr	Fiz1	2315.83	0.669435	0.065749	10.1817	2.39406123706257e-24	1.69960072554823e-23	1.59045
ENSMUSG00000039782.15	mASPN_24hr_vs_0hr	Cpeb2	177.473	0.669365	0.166541	4.01922	5.83905578112511e-05	0.000126196	1.59037
ENSMUSG00000041649.13	mASPN_24hr_vs_0hr	Klf8	244.307	0.668961	0.148574	4.50254	6.71474942239977e-06	1.58805400072013e-05	1.58993
ENSMUSG00000021771.14	mASPN_24hr_vs_0hr	Vdac2	10717.6	0.668775	0.0459824	14.5442	6.36091456114631e-48	1.12267820502568e-46	1.58972
ENSMUSG00000008859.8	mASPN_24hr_vs_0hr	Rala	3408.8	0.668551	0.0566214	11.8074	3.57488970682056e-32	3.55139002099101e-31	1.58948
ENSMUSG00000002059.18	mASPN_24hr_vs_0hr	Rab34	7541.27	0.668356	0.0471159	14.1854	1.12894047377447e-45	1.84444463890991e-44	1.58926
ENSMUSG00000004945.15	mASPN_24hr_vs_0hr	Tmem242	2734.97	0.66752	0.0591989	11.2759	1.72633473278334e-29	1.53805356811721e-28	1.58834
ENSMUSG00000033904.16	mASPN_24hr_vs_0hr	Ccp110	631.5	0.667333	0.112353	5.9396	2.85725847287017e-09	8.76312910629131e-09	1.58813
ENSMUSG00000030643.14	mASPN_24hr_vs_0hr	Rab30	149.431	0.667095	0.177158	3.76554	0.000166189	0.000342753	1.58787
ENSMUSG00000042606.9	mASPN_24hr_vs_0hr	Hirip3	2574.88	0.667072	0.0586732	11.3693	5.94695965088049e-30	5.40998812484162e-29	1.58785
ENSMUSG00000001173.15	mASPN_24hr_vs_0hr	Ocrl	1576.28	0.66691	0.0674879	9.88191	4.9874449465446e-23	3.34062101959691e-22	1.58767
ENSMUSG00000059796.16	mASPN_24hr_vs_0hr	Eif4a1	30202.8	0.666715	0.0406875	16.3862	2.3982667524832e-60	6.06590900366568e-59	1.58745
ENSMUSG00000005625.15	mASPN_24hr_vs_0hr	Psmd4	10985.1	0.666706	0.0451278	14.7737	2.16430503587238e-49	4.0194236380487e-48	1.58744
ENSMUSG00000044303.6	mASPN_24hr_vs_0hr	Cdkn2a	12351.5	0.666528	0.0426641	15.6227	5.09982301352021e-55	1.10496165292938e-53	1.58725
ENSMUSG00000017837.12	mASPN_24hr_vs_0hr	Nkiras2	2786.81	0.666466	0.063112	10.5601	4.56376586339691e-26	3.48113118539235e-25	1.58718
ENSMUSG00000032258.15	mASPN_24hr_vs_0hr	Lca5	249.089	0.666051	0.152513	4.36717	1.25864075033314e-05	2.90178616924631e-05	1.58672
ENSMUSG00000018363.16	mASPN_24hr_vs_0hr	Smurf2	5021.59	0.665994	0.0611902	10.884	1.37404175658839e-27	1.1201729492349e-26	1.58666
ENSMUSG00000041133.11	mASPN_24hr_vs_0hr	Smc1a	10558.5	0.665883	0.0466186	14.2836	2.76775022331718e-46	4.62822962654283e-45	1.58654
ENSMUSG00000022951.16	mASPN_24hr_vs_0hr	Rcan1	916.611	0.665769	0.0908879	7.32517	2.38603496549741e-13	9.50483121346415e-13	1.58641
ENSMUSG00000066441.14	mASPN_24hr_vs_0hr	Rdh11	5491.41	0.665171	0.0493105	13.4894	1.80488377843721e-41	2.56152481345382e-40	1.58576
ENSMUSG00000027202.12	mASPN_24hr_vs_0hr	Slc12a1	523.259	0.665066	0.102604	6.48187	9.05951982564964e-11	3.06205185049215e-10	1.58564
ENSMUSG00000027134.4	mASPN_24hr_vs_0hr	Lpcat4	6064.74	0.664841	0.0536257	12.3978	2.68553512975766e-35	3.05151501116261e-34	1.58539
ENSMUSG00000073676.4	mASPN_24hr_vs_0hr	Hspe1	11135	0.664565	0.0452659	14.6814	8.48802427214967e-49	1.53393443124499e-47	1.58509
ENSMUSG00000021832.8	mASPN_24hr_vs_0hr	Psmc6	5118.01	0.664355	0.0517586	12.8356	1.03546272273498e-37	1.28529202442156e-36	1.58486
ENSMUSG00000061273.3	mASPN_24hr_vs_0hr	Mmgt1	1728.08	0.664233	0.0760007	8.73983	2.33469847573923e-18	1.24455487529485e-17	1.58473
ENSMUSG00000037103.8	mASPN_24hr_vs_0hr	Dcaf15	777.721	0.663932	0.0976991	6.79568	1.07803763148094e-11	3.85948325869251e-11	1.58439
ENSMUSG00000028478.18	mASPN_24hr_vs_0hr	Clta	9422.62	0.662951	0.0451171	14.694	7.04184057592064e-49	1.28023838440422e-47	1.58332
ENSMUSG00000028617.10	mASPN_24hr_vs_0hr	Lrrc42	2014.56	0.662626	0.0631837	10.4873	9.88177105743111e-26	7.44829252396148e-25	1.58296
ENSMUSG00000078974.10	mASPN_24hr_vs_0hr	Sec61g	10415.1	0.661958	0.0483036	13.7041	9.59187739384983e-43	1.4246412492831e-41	1.58223
ENSMUSG00000025246.13	mASPN_24hr_vs_0hr	Tbl1x	9765.19	0.661619	0.0465469	14.214	7.4964758568383e-46	1.2330937837983e-44	1.58186
ENSMUSG00000046805.10	mASPN_24hr_vs_0hr	Mpeg1	68.2294	0.661253	0.259272	2.55043	0.0107591	0.0177678	1.58146
ENSMUSG00000042770.8	mASPN_24hr_vs_0hr	Hebp1	660.32	0.660769	0.0959252	6.88838	5.64294632073867e-12	2.05553543289336e-11	1.58093
ENSMUSG00000024776.18	mASPN_24hr_vs_0hr	Stambpl1	448.456	0.659533	0.11689	5.64235	1.67744824912745e-08	4.8809505010712e-08	1.57957
ENSMUSG00000030002.15	mASPN_24hr_vs_0hr	Dusp11	6798.5	0.659427	0.0536169	12.2989	9.18560891477619e-35	1.02448350350225e-33	1.57945
ENSMUSG00000042670.5	mASPN_24hr_vs_0hr	Immp1l	1299.91	0.659064	0.0715475	9.21156	3.21415959767526e-20	1.88271267131269e-19	1.57906
ENSMUSG00000026743.16	mASPN_24hr_vs_0hr	Mllt10	2943.17	0.658667	0.0633602	10.3956	2.59668051242773e-25	1.91894054983199e-24	1.57862
ENSMUSG00000071451.10	mASPN_24hr_vs_0hr	Psmg4	787.668	0.658409	0.0834311	7.89165	2.98218527023098e-15	1.32553749695193e-14	1.57834
ENSMUSG00000055926.3	mASPN_24hr_vs_0hr	Gm14137	197.585	0.658176	0.163791	4.0184	5.85937085310483e-05	0.00012659	1.57809
ENSMUSG00000030103.11	mASPN_24hr_vs_0hr	Bhlhe40	11527.6	0.657532	0.0789705	8.3263	8.34105426582481e-17	4.05971602551618e-16	1.57738
ENSMUSG00000020018.6	mASPN_24hr_vs_0hr	Snrpf	1268.47	0.657393	0.0721818	9.10746	8.43358723993136e-20	4.83232557965735e-19	1.57723
ENSMUSG00000025758.10	mASPN_24hr_vs_0hr	Plk4	1363.5	0.656721	0.0740285	8.87119	7.23693003673686e-19	3.96261250652847e-18	1.5765
ENSMUSG00000026914.15	mASPN_24hr_vs_0hr	Psmd14	3792.17	0.656658	0.0524567	12.5181	5.94431032033333e-36	6.89038463785522e-35	1.57643
ENSMUSG00000015656.17	mASPN_24hr_vs_0hr	Hspa8	133457	0.656233	0.0504833	12.999	1.2396436604659e-38	1.59269839054546e-37	1.57596
ENSMUSG00000019854.17	mASPN_24hr_vs_0hr	Reps1	3851.29	0.655824	0.0510061	12.8578	7.77871774588252e-38	9.70533514424351e-37	1.57552
ENSMUSG00000027782.10	mASPN_24hr_vs_0hr	Kpna4	5259.19	0.655612	0.0506303	12.949	2.37967476081979e-38	3.01575134783136e-37	1.57528
ENSMUSG00000030123.15	mASPN_24hr_vs_0hr	Plxnd1	172.323	0.655451	0.192007	3.41368	0.000640918	0.0012394	1.57511
ENSMUSG00000063882.12	mASPN_24hr_vs_0hr	Uqcrh	8864.16	0.655067	0.0483013	13.5621	6.71840838726935e-42	9.62388120877801e-41	1.57469
ENSMUSG00000018167.10	mASPN_24hr_vs_0hr	Stard3	3300.89	0.654869	0.0530198	12.3514	4.78659065568905e-35	5.40840009600753e-34	1.57447
ENSMUSG00000022945.12	mASPN_24hr_vs_0hr	Chaf1b	835.407	0.654805	0.083975	7.79762	6.30863404965108e-15	2.74950921630431e-14	1.5744
ENSMUSG00000006599.13	mASPN_24hr_vs_0hr	Gtf2h1	4200.67	0.654035	0.05201	12.5752	2.89174156734386e-36	3.39428694652303e-35	1.57356
ENSMUSG00000058252.6	mASPN_24hr_vs_0hr	Tcp11x2	81.5253	0.653723	0.268406	2.43557	0.0148682	0.0239477	1.57322
ENSMUSG00000015143.15	mASPN_24hr_vs_0hr	Actn1	10648.8	0.653176	0.062109	10.5166	7.24317144766204e-26	5.47997138937635e-25	1.57263
ENSMUSG00000037058.16	mASPN_24hr_vs_0hr	Paip2	8766.51	0.652267	0.0454809	14.3416	1.20283135065887e-46	2.02256342551679e-45	1.57164
ENSMUSG00000029521.7	mASPN_24hr_vs_0hr	Chek2	539.458	0.651937	0.107402	6.07004	1.27880239698029e-09	4.02727819210515e-09	1.57128
ENSMUSG00000061904.12	mASPN_24hr_vs_0hr	Slc25a3	35284.3	0.651664	0.0436795	14.9192	2.47162022214723e-50	4.71323162235963e-49	1.57098
ENSMUSG00000063810.7	mASPN_24hr_vs_0hr	Alms1	851.035	0.651493	0.104735	6.22042	4.95819451145852e-10	1.60193938117407e-09	1.57079
ENSMUSG00000029730.16	mASPN_24hr_vs_0hr	Mcm7	5677.99	0.651258	0.0562747	11.5728	5.65759322196858e-31	5.37738223691825e-30	1.57054
ENSMUSG00000034826.14	mASPN_24hr_vs_0hr	Nup54	2933.89	0.650478	0.0569701	11.4179	3.40434680459263e-30	3.12280370770295e-29	1.56969
ENSMUSG00000026627.7	mASPN_24hr_vs_0hr	Pacc1	658.023	0.64984	0.090253	7.2002	6.01227554599868e-13	2.33050373039833e-12	1.56899
ENSMUSG00000027455.16	mASPN_24hr_vs_0hr	Nsfl1c	6616.37	0.64972	0.0522702	12.43	1.79583904680183e-35	2.05214499771589e-34	1.56886
ENSMUSG00000022474.15	mASPN_24hr_vs_0hr	Pmm1	2556.12	0.649707	0.0619288	10.4912	9.48248015530033e-26	7.15178946210736e-25	1.56885
ENSMUSG00000027715.9	mASPN_24hr_vs_0hr	Ccna2	4003.23	0.649593	0.0620338	10.4716	1.16650216141563e-25	8.75419685382678e-25	1.56873
ENSMUSG00000068240.5	mASPN_24hr_vs_0hr	Gm11808	309.666	0.649498	0.165538	3.92356	8.72508620042717e-05	0.000185683	1.56862
ENSMUSG00000040212.12	mASPN_24hr_vs_0hr	Emp3	160.121	0.649466	0.170079	3.81862	0.000134199	0.000279784	1.56859
ENSMUSG00000019782.10	mASPN_24hr_vs_0hr	Rwdd1	2552.84	0.649297	0.0612592	10.5992	3.0059194278481e-26	2.31622472164968e-25	1.5684
ENSMUSG00000031201.17	mASPN_24hr_vs_0hr	Brcc3	2002.4	0.649293	0.072302	8.98029	2.70061299618329e-19	1.50949658455182e-18	1.5684
ENSMUSG00000050891.10	mASPN_24hr_vs_0hr	Tatdn1	1040.52	0.648628	0.0903205	7.1814	6.90018219610743e-13	2.66868850770758e-12	1.56768
ENSMUSG00000039616.10	mASPN_24hr_vs_0hr	Mocos	109.481	0.646911	0.216312	2.99063	0.00278399	0.00499457	1.56581
ENSMUSG00000063785.12	mASPN_24hr_vs_0hr	Utp14a	4134.12	0.646641	0.0514196	12.5758	2.86933565241968e-36	3.37126025634149e-35	1.56552
ENSMUSG00000068184.7	mASPN_24hr_vs_0hr	Ndufaf2	503.396	0.646508	0.108645	5.95063	2.67114670236865e-09	8.20898923020767e-09	1.56537
ENSMUSG00000020911.14	mASPN_24hr_vs_0hr	Krt19	5394.23	0.646424	0.141972	4.55319	5.28388719097406e-06	1.25950702166555e-05	1.56528
ENSMUSG00000005103.12	mASPN_24hr_vs_0hr	Wdr1	12444.4	0.646406	0.0616413	10.4866	9.95723341611712e-26	7.50049545176673e-25	1.56526
ENSMUSG00000023235.14	mASPN_24hr_vs_0hr	Ccl25	179.34	0.646344	0.172271	3.7519	0.000175503	0.000361286	1.5652
ENSMUSG00000001036.17	mASPN_24hr_vs_0hr	Epn2	10554.9	0.646251	0.0455876	14.176	1.28930004892983e-45	2.09793238109848e-44	1.5651
ENSMUSG00000019214.14	mASPN_24hr_vs_0hr	Chtf18	522.209	0.64592	0.10842	5.95757	2.56020309727835e-09	7.8880875244891e-09	1.56474
ENSMUSG00000046111.17	mASPN_24hr_vs_0hr	Cep295	1244.77	0.645459	0.0825616	7.81791	5.37093556936133e-15	2.35185117832591e-14	1.56424
ENSMUSG00000030704.14	mASPN_24hr_vs_0hr	Rab6a	6013.16	0.645445	0.050353	12.8184	1.29354610144424e-37	1.59744355122175e-36	1.56422
ENSMUSG00000024976.14	mASPN_24hr_vs_0hr	Shoc2	1926.86	0.64544	0.064285	10.0403	1.01382056568552e-23	7.03621735886218e-23	1.56422
ENSMUSG00000025337.10	mASPN_24hr_vs_0hr	Sbds	6496.27	0.645169	0.049415	13.0561	5.86450995099006e-39	7.61567403947044e-38	1.56392
ENSMUSG00000028256.16	mASPN_24hr_vs_0hr	Odf2l	537.418	0.645164	0.108333	5.95535	2.59510729485962e-09	7.98748655673441e-09	1.56392
ENSMUSG00000026767.12	mASPN_24hr_vs_0hr	Mindy3	3045.88	0.644808	0.0586721	10.99	4.26806613089444e-28	3.57842715135324e-27	1.56353
ENSMUSG00000027195.10	mASPN_24hr_vs_0hr	Hsd17b12	7054.55	0.644708	0.0489185	13.1792	1.15586602014895e-39	1.53733995419151e-38	1.56342
ENSMUSG00000023939.7	mASPN_24hr_vs_0hr	Mrpl14	1568.21	0.644313	0.0733886	8.77946	1.64255692723514e-18	8.82600588901013e-18	1.56299
ENSMUSG00000027447.6	mASPN_24hr_vs_0hr	Cst3	19819.7	0.643811	0.0469841	13.7027	9.77750387612349e-43	1.45042971610224e-41	1.56245
ENSMUSG00000020107.10	mASPN_24hr_vs_0hr	Anapc16	2566.72	0.643376	0.0635945	10.1168	4.65151040893556e-24	3.27529183715963e-23	1.56198
ENSMUSG00000022024.10	mASPN_24hr_vs_0hr	Sugt1	2840.79	0.642956	0.0590642	10.8857	1.34833363735042e-27	1.10069910030834e-26	1.56153
ENSMUSG00000022382.15	mASPN_24hr_vs_0hr	Wnt7b	4385.19	0.641939	0.0873159	7.35191	1.95395208020333e-13	7.84305466456118e-13	1.56042
ENSMUSG00000035297.14	mASPN_24hr_vs_0hr	Cops4	5543.61	0.641884	0.0541542	11.8529	2.0787619356903e-32	2.0831726256504e-31	1.56037
ENSMUSG00000032238.17	mASPN_24hr_vs_0hr	Rora	1864.26	0.641751	0.070133	9.15049	5.66780551474803e-20	3.27551475493804e-19	1.56022
ENSMUSG00000024805.16	mASPN_24hr_vs_0hr	Pcgf5	1002.08	0.641509	0.0805736	7.96177	1.69591173401017e-15	7.60518281312425e-15	1.55996
ENSMUSG00000078695.8	mASPN_24hr_vs_0hr	Cisd3	4580.85	0.640762	0.0497896	12.8694	6.69350311207353e-38	8.36860937176514e-37	1.55915
ENSMUSG00000001750.16	mASPN_24hr_vs_0hr	Tcirg1	1497.63	0.640564	0.0917316	6.98303	2.88885508301394e-12	1.07564699580038e-11	1.55894
ENSMUSG00000004931.11	mASPN_24hr_vs_0hr	Apba3	4381.12	0.64036	0.0521428	12.2809	1.1472349102391e-34	1.27482261624914e-33	1.55872
ENSMUSG00000027552.14	mASPN_24hr_vs_0hr	E2f5	466.315	0.640281	0.103634	6.17826	6.48104927783975e-10	2.07620259059572e-09	1.55863
ENSMUSG00000022757.19	mASPN_24hr_vs_0hr	Tfg	6074.37	0.639652	0.0462185	13.8397	1.46735591595696e-43	2.22588871065491e-42	1.55795
ENSMUSG00000019505.7	mASPN_24hr_vs_0hr	Ubb	29245.5	0.639245	0.0497786	12.8418	9.56556996896189e-38	1.18979157329989e-36	1.55751
ENSMUSG00000041926.15	mASPN_24hr_vs_0hr	Rnpep	2592.4	0.638975	0.0589771	10.8343	2.36818450508814e-27	1.91003006447736e-26	1.55722
ENSMUSG00000026355.11	mASPN_24hr_vs_0hr	Mcm6	4978.63	0.638715	0.0518599	12.3162	7.41319863790088e-35	8.28332454087076e-34	1.55694
ENSMUSG00000063145.10	mASPN_24hr_vs_0hr	Bbs5	82.1536	0.638278	0.263067	2.42629	0.0152541	0.0245144	1.55647
ENSMUSG00000046230.11	mASPN_24hr_vs_0hr	Vps13a	3727.61	0.638237	0.0601044	10.6188	2.43654403617883e-26	1.88469721032643e-25	1.55643
ENSMUSG00000069678.10	mASPN_24hr_vs_0hr	Pcgf1	455.357	0.638202	0.109606	5.82268	5.79128242915311e-09	1.74084049150823e-08	1.55639
ENSMUSG00000054469.14	mASPN_24hr_vs_0hr	Lclat1	304.21	0.638103	0.130224	4.90003	9.58214011259831e-07	2.43942038242395e-06	1.55628
ENSMUSG00000010755.17	mASPN_24hr_vs_0hr	Cars	4356.17	0.638098	0.0635333	10.0435	9.81043280972397e-24	6.81322906855217e-23	1.55628
ENSMUSG00000031696.9	mASPN_24hr_vs_0hr	Vps35	7217.93	0.637592	0.0466624	13.6639	1.66752987205459e-42	2.45260780451825e-41	1.55573
ENSMUSG00000030978.10	mASPN_24hr_vs_0hr	Rrm1	5269.25	0.637582	0.0547337	11.6488	2.32691910489054e-31	2.24341722313609e-30	1.55572
ENSMUSG00000042569.13	mASPN_24hr_vs_0hr	Dhrs7b	1979.04	0.637563	0.0601764	10.5949	3.14659792786077e-26	2.41999802467155e-25	1.5557
ENSMUSG00000062867.13	mASPN_24hr_vs_0hr	Impdh2	21946.9	0.637425	0.051649	12.3415	5.41593233074419e-35	6.10238787313115e-34	1.55555
ENSMUSG00000024661.7	mASPN_24hr_vs_0hr	Fth1	87184.1	0.637321	0.0511552	12.4586	1.25594361047804e-35	1.44612935720757e-34	1.55544
ENSMUSG00000069020.9	mASPN_24hr_vs_0hr	Urm1	2370.13	0.636884	0.0601625	10.5861	3.45809122983603e-26	2.65281237111152e-25	1.55497
ENSMUSG00000023175.15	mASPN_24hr_vs_0hr	Bsg	96686.2	0.636641	0.0490382	12.9826	1.53648610361612e-38	1.96364873073138e-37	1.55471
ENSMUSG00000078941.9	mASPN_24hr_vs_0hr	Ak6	912.873	0.636405	0.0797659	7.97841	1.48231430419007e-15	6.66462623192931e-15	1.55445
ENSMUSG00000021792.15	mASPN_24hr_vs_0hr	Prxl2a	3745.83	0.636129	0.0595942	10.6744	1.34189997484818e-26	1.04871174504942e-25	1.55415
ENSMUSG00000042508.16	mASPN_24hr_vs_0hr	Dmtf1	2490.4	0.635879	0.0687174	9.25353	2.17202540452651e-20	1.28535424085783e-19	1.55388
ENSMUSG00000040888.10	mASPN_24hr_vs_0hr	Gfer	1991.61	0.635856	0.0623269	10.202	1.94310924488374e-24	1.38433652154652e-23	1.55386
ENSMUSG00000040782.12	mASPN_24hr_vs_0hr	Cop1	3463.36	0.63457	0.0553855	11.4573	2.16108752928931e-30	2.00826658179153e-29	1.55247
ENSMUSG00000021270.13	mASPN_24hr_vs_0hr	Hsp90aa1	46948.8	0.634501	0.0384409	16.5059	3.32930948484954e-61	8.69359647339761e-60	1.5524
ENSMUSG00000022671.13	mASPN_24hr_vs_0hr	Mzt2	1365.6	0.634118	0.0812526	7.80428	5.98405687045306e-15	2.61370114030988e-14	1.55199
ENSMUSG00000030342.8	mASPN_24hr_vs_0hr	Cd9	13727.4	0.633762	0.0419505	15.1074	1.44821167980601e-51	2.8750212165607e-50	1.55161
ENSMUSG00000021996.16	mASPN_24hr_vs_0hr	Esd	6479.96	0.633172	0.0522114	12.1271	7.58985228567611e-34	8.13486827427519e-33	1.55097
ENSMUSG00000035969.15	mASPN_24hr_vs_0hr	Rusc2	1942.62	0.63307	0.08858	7.14687	8.87782310812321e-13	3.40739305959396e-12	1.55086
ENSMUSG00000028125.14	mASPN_24hr_vs_0hr	Abca4	142.185	0.632968	0.184788	3.42537	0.000613951	0.00118972	1.55075
ENSMUSG00000003549.9	mASPN_24hr_vs_0hr	Ercc1	1568.79	0.632739	0.0743498	8.5103	1.73486103335841e-17	8.78695848064651e-17	1.55051
ENSMUSG00000044254.6	mASPN_24hr_vs_0hr	Pcsk9	401.944	0.632655	0.113765	5.56108	2.68108911914543e-08	7.67930998589631e-08	1.55042
ENSMUSG00000042901.10	mASPN_24hr_vs_0hr	Aida	2438.21	0.632636	0.058737	10.7707	4.73611778280733e-27	3.7795157751908e-26	1.55039
ENSMUSG00000035399.12	mASPN_24hr_vs_0hr	Oser1	1213.96	0.632544	0.0746258	8.47621	2.32652308221731e-17	1.1661552265343e-16	1.5503
ENSMUSG00000036777.8	mASPN_24hr_vs_0hr	Anln	11837.6	0.631777	0.045731	13.8151	2.06723677042658e-43	3.12411156930718e-42	1.54947
ENSMUSG00000046671.18	mASPN_24hr_vs_0hr	Mtfr1l	8886.41	0.631574	0.0586648	10.7658	4.99239179637161e-27	3.96831142788512e-26	1.54925
ENSMUSG00000021902.7	mASPN_24hr_vs_0hr	Phf7	483.954	0.631219	0.104593	6.035	1.58960088752012e-09	4.97753813263875e-09	1.54887
ENSMUSG00000028841.14	mASPN_24hr_vs_0hr	Cnksr1	465.598	0.631099	0.113502	5.56026	2.6936733122644e-08	7.70987460825676e-08	1.54874
ENSMUSG00000030086.16	mASPN_24hr_vs_0hr	Chchd6	339.203	0.630854	0.127911	4.93198	8.13989332326868e-07	2.08321994661978e-06	1.54848
ENSMUSG00000025981.13	mASPN_24hr_vs_0hr	Coq10b	162.591	0.630852	0.177254	3.55903	0.00037223	0.000738112	1.54848
ENSMUSG00000038658.15	mASPN_24hr_vs_0hr	Ric1	2836.5	0.630425	0.057886	10.8908	1.27509329082411e-27	1.04372903764817e-26	1.54802
ENSMUSG00000004591.16	mASPN_24hr_vs_0hr	Pkn2	7905.1	0.630337	0.0478202	13.1814	1.12306388284635e-39	1.49700577107082e-38	1.54793
ENSMUSG00000020937.14	mASPN_24hr_vs_0hr	Plcd3	9087.07	0.630157	0.0492747	12.7886	1.89764388787522e-37	2.33392824053016e-36	1.54773
ENSMUSG00000078862.10	mASPN_24hr_vs_0hr	Gm14326	112.98	0.630036	0.20891	3.01582	0.00256282	0.00462247	1.5476
ENSMUSG00000023170.14	mASPN_24hr_vs_0hr	Gps2	1041.7	0.629203	0.0785736	8.00781	1.16767033707342e-15	5.28929725560797e-15	1.54671
ENSMUSG00000059182.7	mASPN_24hr_vs_0hr	Skap2	1712.97	0.629186	0.0642482	9.79307	1.20581275979611e-22	7.88867763308167e-22	1.54669
ENSMUSG00000023944.14	mASPN_24hr_vs_0hr	Hsp90ab1	306581	0.62863	0.0472182	13.3133	1.93719736396173e-40	2.65240273276301e-39	1.5461
ENSMUSG00000020423.6	mASPN_24hr_vs_0hr	Btg2	4938.17	0.628569	0.0695463	9.03813	1.59368329987388e-19	9.00356593246505e-19	1.54603
ENSMUSG00000023892.8	mASPN_24hr_vs_0hr	Zfp51	642.366	0.628482	0.101916	6.16669	6.97331602072007e-10	2.23153495739824e-09	1.54594
ENSMUSG00000037852.8	mASPN_24hr_vs_0hr	Cpe	70653.6	0.628313	0.0526683	11.9296	8.29409115027581e-33	8.44070387262917e-32	1.54576
ENSMUSG00000064254.6	mASPN_24hr_vs_0hr	Ethe1	1948.51	0.628149	0.0691394	9.08525	1.03458672682451e-19	5.89729067765598e-19	1.54558
ENSMUSG00000024922.2	mASPN_24hr_vs_0hr	Ovol1	524.079	0.628121	0.130776	4.80304	1.56276291432917e-06	3.90771533283136e-06	1.54555
ENSMUSG00000033306.15	mASPN_24hr_vs_0hr	Lpp	18644.5	0.627508	0.0628248	9.98822	1.71631021266134e-23	1.18234703538892e-22	1.54489
ENSMUSG00000034930.16	mASPN_24hr_vs_0hr	Rtkn	1279	0.627501	0.0833488	7.52862	5.12784893402661e-14	2.13483793431067e-13	1.54489
ENSMUSG00000035958.3	mASPN_24hr_vs_0hr	Tdp2	1262.12	0.627451	0.0750599	8.35933	6.30735832444831e-17	3.0935481599424e-16	1.54483
ENSMUSG00000020390.12	mASPN_24hr_vs_0hr	Ube2b	6260.56	0.627391	0.0557901	11.2456	2.43538119430585e-29	2.15232153795013e-28	1.54477
ENSMUSG00000044786.6	mASPN_24hr_vs_0hr	Zfp36	3509.81	0.626089	0.0589681	10.6174	2.47300595626592e-26	1.91167787795748e-25	1.54338
ENSMUSG00000026356.15	mASPN_24hr_vs_0hr	Dars	6457.28	0.626025	0.0458494	13.654	1.91210227084273e-42	2.79532242496839e-41	1.54331
ENSMUSG00000046603.16	mASPN_24hr_vs_0hr	Tcaim	180.619	0.625061	0.173138	3.6102	0.000305963	0.000613143	1.54228
ENSMUSG00000031090.14	mASPN_24hr_vs_0hr	Nadsyn1	287.872	0.624128	0.139196	4.48379	7.33288420135871e-06	1.72984526818394e-05	1.54128
ENSMUSG00000036202.16	mASPN_24hr_vs_0hr	Rif1	4054.34	0.624064	0.0619807	10.0687	7.59826741672722e-24	5.30387142426283e-23	1.54121
ENSMUSG00000013736.16	mASPN_24hr_vs_0hr	Trnt1	2440.76	0.62363	0.0579114	10.7687	4.83810308997243e-27	3.85581188910789e-26	1.54075
ENSMUSG00000079334.8	mASPN_24hr_vs_0hr	Naa80	466.72	0.623459	0.107772	5.78499	7.25154721643984e-09	2.16525576307132e-08	1.54056
ENSMUSG00000028108.15	mASPN_24hr_vs_0hr	Ecm1	6158.91	0.623414	0.0538562	11.5755	5.48386176400199e-31	5.22046367927433e-30	1.54052
ENSMUSG00000026820.5	mASPN_24hr_vs_0hr	Ptges2	897.591	0.623006	0.0810185	7.68967	1.47511899594314e-14	6.31522261365175e-14	1.54008
ENSMUSG00000028016.9	mASPN_24hr_vs_0hr	Ints12	2217.75	0.622257	0.0640836	9.71008	2.7312189063469e-22	1.76297045262862e-21	1.53928
ENSMUSG00000024772.9	mASPN_24hr_vs_0hr	Ehd1	7794.19	0.622147	0.0575983	10.8015	3.38676762074632e-27	2.72066581626731e-26	1.53916
ENSMUSG00000054091.9	mASPN_24hr_vs_0hr	1810037I17Rik	4984.89	0.621931	0.055785	11.1487	7.26488851321499e-29	6.30980618712423e-28	1.53893
ENSMUSG00000031202.5	mASPN_24hr_vs_0hr	Rab39b	3301.76	0.621779	0.0630025	9.86912	5.66567451098015e-23	3.78233047143843e-22	1.53877
ENSMUSG00000022369.13	mASPN_24hr_vs_0hr	Mtbp	883.083	0.621165	0.0850542	7.30317	2.8107446399593e-13	1.11416074416747e-12	1.53812
ENSMUSG00000029814.10	mASPN_24hr_vs_0hr	Igf2bp3	2077.69	0.621058	0.0646716	9.60327	7.7451143392996e-22	4.88718331743905e-21	1.538
ENSMUSG00000024925.11	mASPN_24hr_vs_0hr	Rnaseh2c	1419.03	0.620969	0.0723729	8.58013	9.47639221609257e-18	4.89613597831449e-17	1.53791
ENSMUSG00000026281.15	mASPN_24hr_vs_0hr	Dtymk	1742.11	0.620634	0.0782402	7.93242	2.14915384348426e-15	9.59854819642583e-15	1.53755
ENSMUSG00000016024.9	mASPN_24hr_vs_0hr	Lbp	8425.71	0.620612	0.0513215	12.0926	1.15511938326368e-33	1.22503450382964e-32	1.53753
ENSMUSG00000071078.6	mASPN_24hr_vs_0hr	Nr2c2ap	119.99	0.620564	0.200296	3.09823	0.00194679	0.00356779	1.53748
ENSMUSG00000022800.14	mASPN_24hr_vs_0hr	Fyttd1	7174.18	0.620321	0.0482033	12.8689	6.73879456638381e-38	8.41653164334507e-37	1.53722
ENSMUSG00000062175.13	mASPN_24hr_vs_0hr	Tgif2	101.947	0.620125	0.213145	2.90941	0.00362115	0.00639214	1.53701
ENSMUSG00000017386.10	mASPN_24hr_vs_0hr	Traf4	3486.79	0.619899	0.0619057	10.0136	1.32837760417103e-23	9.19295090694205e-23	1.53677
ENSMUSG00000032253.13	mASPN_24hr_vs_0hr	Phip	3292.12	0.619862	0.0619049	10.0131	1.33465654682311e-23	9.23111993769529e-23	1.53673
ENSMUSG00000026305.15	mASPN_24hr_vs_0hr	Lrrfip1	4565.06	0.619839	0.0529728	11.7011	1.25833591899741e-31	1.22588890094107e-30	1.5367
ENSMUSG00000022971.18	mASPN_24hr_vs_0hr	Ifnar2	792.78	0.619821	0.0896527	6.91359	4.72556141866331e-12	1.73074939568735e-11	1.53668
ENSMUSG00000030714.14	mASPN_24hr_vs_0hr	Sgf29	710.935	0.619751	0.0884683	7.00535	2.46371059826876e-12	9.21034667070789e-12	1.53661
ENSMUSG00000015889.8	mASPN_24hr_vs_0hr	Lta4h	4372.98	0.619176	0.059629	10.3838	2.93819352965985e-25	2.16602193741388e-24	1.536
ENSMUSG00000037818.16	mASPN_24hr_vs_0hr	Abhd18	581.518	0.618941	0.0950882	6.50913	7.55874958446456e-11	2.56772358741715e-10	1.53575
ENSMUSG00000025470.11	mASPN_24hr_vs_0hr	Zfp511	821.532	0.618716	0.0894477	6.91707	4.61066233805254e-12	1.69071603479088e-11	1.53551
ENSMUSG00000031557.16	mASPN_24hr_vs_0hr	Plekha2	11405.2	0.618541	0.0489109	12.6463	1.17302096192865e-36	1.40414093363539e-35	1.53532
ENSMUSG00000011254.16	mASPN_24hr_vs_0hr	Thg1l	1407.94	0.618415	0.0686412	9.00939	2.07204314894672e-19	1.1635393251633e-18	1.53519
ENSMUSG00000035828.11	mASPN_24hr_vs_0hr	Pim3	34382.5	0.616869	0.0654276	9.42826	4.16932617688339e-21	2.55614368552334e-20	1.53354
ENSMUSG00000024659.15	mASPN_24hr_vs_0hr	Anxa1	141828	0.616247	0.0407463	15.124	1.12506039857931e-51	2.24826119319403e-50	1.53288
ENSMUSG00000026172.12	mASPN_24hr_vs_0hr	Bcs1l	1079.64	0.615779	0.0766371	8.03501	9.35750327154256e-16	4.26592060908558e-15	1.53239
ENSMUSG00000002477.5	mASPN_24hr_vs_0hr	Snrpd1	2742.36	0.615505	0.0560709	10.9773	4.91655011081285e-28	4.11072550758833e-27	1.53209
ENSMUSG00000056919.9	mASPN_24hr_vs_0hr	Cep162	545.582	0.615309	0.119742	5.13864	2.76728574702312e-07	7.38390745564103e-07	1.53189
ENSMUSG00000073079.6	mASPN_24hr_vs_0hr	Srp54a	655.675	0.61487	0.0914363	6.72458	1.76102457534112e-11	6.22537634967079e-11	1.53142
ENSMUSG00000003299.10	mASPN_24hr_vs_0hr	Mrpl4	3572.37	0.614741	0.0561452	10.9491	6.70913395969807e-28	5.57480615620273e-27	1.53128
ENSMUSG00000034480.18	mASPN_24hr_vs_0hr	Diaph2	895.789	0.614121	0.0878513	6.99046	2.73978595558478e-12	1.02077079208074e-11	1.53063
ENSMUSG00000022123.9	mASPN_24hr_vs_0hr	Scel	224.192	0.614048	0.14513	4.23101	2.32643344698213e-05	5.22604614901782e-05	1.53055
ENSMUSG00000018189.12	mASPN_24hr_vs_0hr	Uchl5	2241.1	0.613709	0.0615129	9.97691	1.92358493713438e-23	1.3228749652989e-22	1.53019
ENSMUSG00000041135.15	mASPN_24hr_vs_0hr	Ripk2	491.325	0.61331	0.115452	5.31227	1.08269867028535e-07	2.98037953637292e-07	1.52976
ENSMUSG00000045503.16	mASPN_24hr_vs_0hr	Sys1	2319.1	0.613205	0.0640839	9.56878	1.08179533660156e-21	6.78718506461486e-21	1.52965
ENSMUSG00000029422.15	mASPN_24hr_vs_0hr	Rsrc2	3974.34	0.612898	0.0577802	10.6074	2.75284173781726e-26	2.12527819988574e-25	1.52933
ENSMUSG00000022995.16	mASPN_24hr_vs_0hr	Enah	10554.6	0.612897	0.0432389	14.1747	1.31451651526671e-45	2.1360893373084e-44	1.52933
ENSMUSG00000079108.6	mASPN_24hr_vs_0hr	Srp54c	1612.91	0.612781	0.0689251	8.89055	6.0809784842321e-19	3.34481482594932e-18	1.5292
ENSMUSG00000037772.13	mASPN_24hr_vs_0hr	Mrpl23	885.17	0.612629	0.0831232	7.37013	1.70463436288976e-13	6.86967648244575e-13	1.52904
ENSMUSG00000000171.5	mASPN_24hr_vs_0hr	Sdhd	6644.97	0.612571	0.0501219	12.2216	2.38287792444335e-34	2.60479151053527e-33	1.52898
ENSMUSG00000014769.10	mASPN_24hr_vs_0hr	Psmb1	13856.6	0.611983	0.0496474	12.3266	6.5152966657837e-35	7.2867656511864e-34	1.52836
ENSMUSG00000031527.7	mASPN_24hr_vs_0hr	Eri1	3554.65	0.611883	0.0523943	11.6784	1.64300742727417e-31	1.59293983927383e-30	1.52825
ENSMUSG00000035161.7	mASPN_24hr_vs_0hr	Ints6	1871.88	0.611828	0.0653707	9.35936	8.02248500180355e-21	4.84959218359024e-20	1.52819
ENSMUSG00000052139.18	mASPN_24hr_vs_0hr	Babam2	2123	0.611579	0.0618241	9.89225	4.4980731686222e-23	3.0228851922536e-22	1.52793
ENSMUSG00000024583.3	mASPN_24hr_vs_0hr	Txnl1	6537	0.611465	0.0507147	12.057	1.7823838431458e-33	1.87382788379415e-32	1.52781
ENSMUSG00000022378.14	mASPN_24hr_vs_0hr	Fam49b	3088.4	0.611017	0.0550463	11.1001	1.25367181113355e-28	1.07495689337621e-27	1.52734
ENSMUSG00000006435.16	mASPN_24hr_vs_0hr	Neurl1a	523.083	0.610725	0.127116	4.80447	1.55160758162054e-06	3.88142678704579e-06	1.52703
ENSMUSG00000024993.15	mASPN_24hr_vs_0hr	Fam45a	1342.82	0.610652	0.0730702	8.35706	6.42984575440368e-17	3.15106749780059e-16	1.52695
ENSMUSG00000026193.15	mASPN_24hr_vs_0hr	Fn1	334383	0.61064	0.0510698	11.957	5.97098765239598e-33	6.1333254645257e-32	1.52694
ENSMUSG00000034024.8	mASPN_24hr_vs_0hr	Cct2	34701.1	0.61055	0.0432971	14.1014	3.72353245856538e-45	5.98637066809249e-44	1.52684
ENSMUSG00000075229.11	mASPN_24hr_vs_0hr	Ccdc58	3694.6	0.610527	0.0592414	10.3057	6.63734276744779e-25	4.81087973971485e-24	1.52682
ENSMUSG00000031351.15	mASPN_24hr_vs_0hr	Zfp185	313.319	0.610508	0.130551	4.6764	2.91956881875402e-06	7.13514999368023e-06	1.5268
ENSMUSG00000031169.13	mASPN_24hr_vs_0hr	Porcn	590.296	0.609948	0.102216	5.96722	2.41330608142223e-09	7.45068195209262e-09	1.5262
ENSMUSG00000035172.15	mASPN_24hr_vs_0hr	Plekhh3	1344.12	0.609925	0.0899241	6.78267	1.17978001414616e-11	4.21250453958272e-11	1.52618
ENSMUSG00000007812.16	mASPN_24hr_vs_0hr	Zfp655	2354.19	0.609445	0.0639078	9.53631	1.48001833934508e-21	9.23293174544995e-21	1.52567
ENSMUSG00000047714.14	mASPN_24hr_vs_0hr	Ppp1r2	3048.84	0.60942	0.0546866	11.1439	7.67215604527342e-29	6.65874849873336e-28	1.52565
ENSMUSG00000038618.12	mASPN_24hr_vs_0hr	Rassf7	2047.05	0.609197	0.061037	9.98078	1.85003663226521e-23	1.27301894616314e-22	1.52541
ENSMUSG00000021116.10	mASPN_24hr_vs_0hr	Eif2s1	7986.5	0.609172	0.0497136	12.2536	1.60624003625073e-34	1.77671015903672e-33	1.52538
ENSMUSG00000034206.15	mASPN_24hr_vs_0hr	Polq	413.615	0.608833	0.127141	4.78864	1.67913956938965e-06	4.18659463681602e-06	1.52502
ENSMUSG00000006740.14	mASPN_24hr_vs_0hr	Kif5b	8151.92	0.608604	0.0481368	12.6432	1.21976857563429e-36	1.45721364421132e-35	1.52478
ENSMUSG00000020775.13	mASPN_24hr_vs_0hr	Mrpl38	5181.24	0.60824	0.0494981	12.2881	1.04891684063998e-34	1.16664255780472e-33	1.5244
ENSMUSG00000037239.8	mASPN_24hr_vs_0hr	Spred3	351.272	0.607889	0.116473	5.21913	1.7976220663151e-07	4.85659235346359e-07	1.52403
ENSMUSG00000007805.4	mASPN_24hr_vs_0hr	Twist2	584.358	0.607127	0.112242	5.40907	6.33528764780789e-08	1.77876515703663e-07	1.52322
ENSMUSG00000025907.14	mASPN_24hr_vs_0hr	Rb1cc1	4393.36	0.60605	0.0628355	9.64502	5.16001868534377e-22	3.28640119116277e-21	1.52209
ENSMUSG00000003269.17	mASPN_24hr_vs_0hr	Cyth2	3220	0.60602	0.0552138	10.9759	4.99193943429515e-28	4.16511716774523e-27	1.52205
ENSMUSG00000001056.3	mASPN_24hr_vs_0hr	Nhp2	6732.72	0.605895	0.049305	12.2887	1.04122653937718e-34	1.15915551206907e-33	1.52192
ENSMUSG00000074577.9	mASPN_24hr_vs_0hr	Ripor3	141.208	0.605401	0.183297	3.30285	0.000957092	0.00181652	1.5214
ENSMUSG00000032383.7	mASPN_24hr_vs_0hr	Ppib	11494.6	0.604812	0.0507516	11.9171	9.63975780884737e-33	9.76904207116217e-32	1.52078
ENSMUSG00000031125.2	mASPN_24hr_vs_0hr	3830403N18Rik	1729.52	0.604697	0.0658594	9.18164	4.24574225160645e-20	2.46665179346093e-19	1.52066
ENSMUSG00000096433.2	mASPN_24hr_vs_0hr	Zfp994	234.429	0.604263	0.140885	4.28906	1.79433926384089e-05	4.0823413059534e-05	1.5202
ENSMUSG00000019952.15	mASPN_24hr_vs_0hr	Poc1b	353.774	0.604174	0.128583	4.6987	2.61818041182134e-06	6.41934722752382e-06	1.52011
ENSMUSG00000021569.10	mASPN_24hr_vs_0hr	Trip13	655.648	0.604079	0.0920076	6.56553	5.18479467407710e-11	1.77676212045329e-10	1.52001
ENSMUSG00000053137.7	mASPN_24hr_vs_0hr	Mapk11	112.801	0.603126	0.210383	2.86681	0.00414638	0.00725152	1.519
ENSMUSG00000019916.14	mASPN_24hr_vs_0hr	P4ha1	15447.5	0.603024	0.0481226	12.531	5.05248939015595e-36	5.87351891605629e-35	1.5189
ENSMUSG00000053398.11	mASPN_24hr_vs_0hr	Phgdh	30967.9	0.602967	0.0463005	13.0229	9.06545933833692e-39	1.16845845842743e-37	1.51884
ENSMUSG00000069539.11	mASPN_24hr_vs_0hr	Scyl2	3351.18	0.602966	0.0544639	11.0709	1.73599218724156e-28	1.47803841857398e-27	1.51884
ENSMUSG00000041278.10	mASPN_24hr_vs_0hr	Ttc1	2442.51	0.60294	0.0604589	9.97272	2.00664742865975e-23	1.37452506586381e-22	1.51881
ENSMUSG00000020076.7	mASPN_24hr_vs_0hr	Ddx50	4429.73	0.602862	0.0535865	11.2503	2.30932536407829e-29	2.0424099233143e-28	1.51873
ENSMUSG00000022322.8	mASPN_24hr_vs_0hr	Shcbp1	653.88	0.602445	0.0972635	6.19394	5.86768433078761e-10	1.88620854983308e-09	1.51829
ENSMUSG00000059005.13	mASPN_24hr_vs_0hr	Hnrnpa3	29858.6	0.602005	0.0417586	14.4163	4.08631531022868e-47	6.95824677474151e-46	1.51782
ENSMUSG00000018574.14	mASPN_24hr_vs_0hr	Acadvl	1879.43	0.601707	0.0697241	8.62983	6.14409068924589e-18	3.20181277728374e-17	1.51751
ENSMUSG00000022570.7	mASPN_24hr_vs_0hr	Tsta3	3085.68	0.601512	0.0602946	9.97622	1.93713384710307e-23	1.33143537302309e-22	1.51731
ENSMUSG00000003062.13	mASPN_24hr_vs_0hr	Stard3nl	1252.46	0.601504	0.0773996	7.77141	7.76158468563135e-15	3.36939170015379e-14	1.5173
ENSMUSG00000024049.15	mASPN_24hr_vs_0hr	Myom1	74.8332	0.601258	0.268448	2.23976	0.0251067	0.0389703	1.51704
ENSMUSG00000022427.4	mASPN_24hr_vs_0hr	Tomm22	5657.09	0.60054	0.0473356	12.6869	6.99324283146162e-37	8.44638419903806e-36	1.51628
ENSMUSG00000021012.16	mASPN_24hr_vs_0hr	Zc3h14	7063.03	0.600495	0.0540146	11.1173	1.03382013578241e-28	8.89600387303154e-28	1.51624
ENSMUSG00000003617.16	mASPN_24hr_vs_0hr	Cp	135118	0.600455	0.0454352	13.2156	7.12920174386831e-40	9.55565954361062e-39	1.51619
ENSMUSG00000074476.6	mASPN_24hr_vs_0hr	Spc24	877.22	0.600338	0.0944408	6.35676	2.06048891379688e-10	6.8362543819441e-10	1.51607
ENSMUSG00000027433.5	mASPN_24hr_vs_0hr	Xrn2	5399.27	0.599346	0.0527974	11.3518	7.26430305311056e-30	6.57868343910912e-29	1.51503
ENSMUSG00000039842.15	mASPN_24hr_vs_0hr	Mcph1	2157.35	0.598794	0.0593552	10.0883	6.22217881973746e-24	4.3558854621092e-23	1.51445
ENSMUSG00000090841.2	mASPN_24hr_vs_0hr	Myl6	24424.9	0.598659	0.046919	12.7594	2.76270669095402e-37	3.37726227438161e-36	1.51431
ENSMUSG00000020828.13	mASPN_24hr_vs_0hr	Pld2	1464.21	0.59815	0.0688765	8.6844	3.80758413173373e-18	2.00146487620264e-17	1.51377
ENSMUSG00000037846.18	mASPN_24hr_vs_0hr	Rtkn2	226.294	0.597868	0.143155	4.17638	2.96188584433736e-05	6.59226801510286e-05	1.51348
ENSMUSG00000035762.11	mASPN_24hr_vs_0hr	Tmem161b	495.957	0.597764	0.102428	5.83596	5.34811663602775e-09	1.61283936466888e-08	1.51337
ENSMUSG00000036109.17	mASPN_24hr_vs_0hr	Mbnl3	1221.88	0.597722	0.0794069	7.52733	5.17881232411482e-14	2.1553129431514e-13	1.51333
ENSMUSG00000032456.13	mASPN_24hr_vs_0hr	Nmnat3	8874.62	0.59735	0.0551383	10.8337	2.38412183975514e-27	1.92160220284264e-26	1.51294
ENSMUSG00000028693.15	mASPN_24hr_vs_0hr	Nasp	2245.41	0.596927	0.0576616	10.3522	4.08797825409174e-25	2.99174679733469e-24	1.51249
ENSMUSG00000059475.13	mASPN_24hr_vs_0hr	Zfp426	1230.24	0.596794	0.0870115	6.8588	6.94413820627853e-12	2.51889081649887e-11	1.51235
ENSMUSG00000041736.7	mASPN_24hr_vs_0hr	Tspo	12350.2	0.596741	0.0462562	12.9008	4.45526677515463e-38	5.58757005307256e-37	1.5123
ENSMUSG00000024640.9	mASPN_24hr_vs_0hr	Psat1	31896.8	0.596469	0.0428735	13.9123	5.33333938961634e-44	8.19314780437885e-43	1.51201
ENSMUSG00000043923.8	mASPN_24hr_vs_0hr	Ccdc84	393.552	0.596376	0.164089	3.63447	0.000278555	0.000560728	1.51191
ENSMUSG00000032342.13	mASPN_24hr_vs_0hr	Mto1	1043.01	0.596191	0.0813463	7.32905	2.31794585912182e-13	9.25494235032456e-13	1.51172
ENSMUSG00000035199.6	mASPN_24hr_vs_0hr	Arl6ip5	4397.91	0.595755	0.0528969	11.2626	2.00788466905797e-29	1.78232934279816e-28	1.51126
ENSMUSG00000030045.10	mASPN_24hr_vs_0hr	Mrpl19	1641.13	0.5954	0.0665289	8.94951	3.57075157421352e-19	1.98484535780421e-18	1.51089
ENSMUSG00000049382.10	mASPN_24hr_vs_0hr	Krt8	1504.08	0.595334	0.0904613	6.58109	4.67023814366651e-11	1.60680646434058e-10	1.51082
ENSMUSG00000024829.12	mASPN_24hr_vs_0hr	Mrpl21	2477.03	0.595105	0.0574605	10.3568	3.89944786039655e-25	2.85550118910928e-24	1.51058
ENSMUSG00000028789.16	mASPN_24hr_vs_0hr	Azin2	105.241	0.593731	0.205812	2.88483	0.0039163	0.00687599	1.50914
ENSMUSG00000021993.10	mASPN_24hr_vs_0hr	Mipep	1119.59	0.593287	0.0771413	7.69091	1.46096725878052e-14	6.2612882519165e-14	1.50868
ENSMUSG00000031357.3	mASPN_24hr_vs_0hr	Syap1	2154.07	0.59326	0.0603656	9.82778	8.54853689491671e-23	5.64763994860891e-22	1.50865
ENSMUSG00000034731.11	mASPN_24hr_vs_0hr	Dgkh	1650.48	0.593159	0.0793108	7.47893	7.4931702341779e-14	3.08032737610373e-13	1.50855
ENSMUSG00000038525.16	mASPN_24hr_vs_0hr	Armc10	4529.01	0.593022	0.0578089	10.2583	1.08586401461265e-24	7.81899698431624e-24	1.5084
ENSMUSG00000036099.16	mASPN_24hr_vs_0hr	Vezt	2133.22	0.592875	0.0645192	9.18913	3.9604342017554e-20	2.30643783714946e-19	1.50825
ENSMUSG00000021585.10	mASPN_24hr_vs_0hr	Cast	4895.12	0.592456	0.0483731	12.2476	1.72945616566517e-34	1.90776688347554e-33	1.50781
ENSMUSG00000025410.10	mASPN_24hr_vs_0hr	Dctn2	10067.5	0.592386	0.0432108	13.7092	8.94366760153939e-43	1.3299992780149e-41	1.50774
ENSMUSG00000027326.13	mASPN_24hr_vs_0hr	Knl1	1071.29	0.592036	0.0759999	7.78996	6.70286746732133e-15	2.92027631278973e-14	1.50737
ENSMUSG00000056394.17	mASPN_24hr_vs_0hr	Lig1	2690.27	0.591814	0.0632979	9.34966	8.79295245746174e-21	5.30208454916271e-20	1.50714
ENSMUSG00000018347.16	mASPN_24hr_vs_0hr	Zkscan6	906.896	0.59149	0.0793282	7.45624	8.90282328559152e-14	3.646176609851e-13	1.5068
ENSMUSG00000028576.12	mASPN_24hr_vs_0hr	Ift74	1156.48	0.591356	0.0819675	7.21452	5.41241011859757e-13	2.10540663879809e-12	1.50666
ENSMUSG00000024797.14	mASPN_24hr_vs_0hr	Vps51	1943.99	0.591168	0.0631263	9.36483	7.61718937720875e-21	4.61613130678966e-20	1.50647
ENSMUSG00000044573.16	mASPN_24hr_vs_0hr	Acp1	2266.14	0.591116	0.065522	9.02164	1.85296500632141e-19	1.04196962448493e-18	1.50641
ENSMUSG00000028461.12	mASPN_24hr_vs_0hr	Ccdc107	773.44	0.590525	0.0857701	6.88498	5.77961511263375e-12	2.10468514191994e-11	1.5058
ENSMUSG00000028309.14	mASPN_24hr_vs_0hr	Rnf20	3504.65	0.590227	0.0600858	9.82308	8.95663684813583e-23	5.90756898494065e-22	1.50548
ENSMUSG00000039704.7	mASPN_24hr_vs_0hr	Lmbrd2	3488.12	0.590214	0.0622291	9.48454	2.43449932905186e-21	1.50784307829083e-20	1.50547
ENSMUSG00000037493.6	mASPN_24hr_vs_0hr	Cib2	671.446	0.59013	0.101768	5.79875	6.68107703317188e-09	2.000352187495e-08	1.50538
ENSMUSG00000016541.10	mASPN_24hr_vs_0hr	Atxn10	17806.5	0.589902	0.0463432	12.729	4.08094725220742e-37	4.96864574815586e-36	1.50514
ENSMUSG00000025781.14	mASPN_24hr_vs_0hr	Atp5c1	13475.5	0.58987	0.048972	12.045	2.05981759654843e-33	2.15612075690654e-32	1.50511
ENSMUSG00000057554.13	mASPN_24hr_vs_0hr	Lgals8	1204.63	0.589695	0.0745405	7.91108	2.5517414005955e-15	1.13671899532791e-14	1.50493
ENSMUSG00000079941.1	mASPN_24hr_vs_0hr	Gm11273	156.741	0.589587	0.176798	3.3348	0.00085361	0.00162933	1.50482
ENSMUSG00000041406.14	mASPN_24hr_vs_0hr	BC055324	405.12	0.589239	0.112999	5.21457	1.84244941526563e-07	4.97325595681213e-07	1.50445
ENSMUSG00000027774.16	mASPN_24hr_vs_0hr	Gfm1	3111.61	0.589046	0.0574856	10.2468	1.22274807631676e-24	8.77851795882994e-24	1.50425
ENSMUSG00000028577.13	mASPN_24hr_vs_0hr	Plaa	5782.96	0.588206	0.0538011	10.933	8.01854515799517e-28	6.64001444932614e-27	1.50338
ENSMUSG00000026234.12	mASPN_24hr_vs_0hr	Ncl	97805.4	0.588036	0.0480405	12.2404	1.89046272586443e-34	2.07968101507743e-33	1.5032
ENSMUSG00000039737.11	mASPN_24hr_vs_0hr	Prkrip1	892.261	0.58751	0.0798149	7.36091	1.82655946538295e-13	7.35123300149129e-13	1.50265
ENSMUSG00000029513.14	mASPN_24hr_vs_0hr	Prkab1	2330.88	0.587509	0.0606738	9.68307	3.55875383829767e-22	2.28009188685845e-21	1.50265
ENSMUSG00000062421.13	mASPN_24hr_vs_0hr	Arf2	483.245	0.587356	0.105466	5.56917	2.55949434806373e-08	7.35368029184661e-08	1.50249
ENSMUSG00000020019.4	mASPN_24hr_vs_0hr	Ntn4	59.6872	0.587253	0.275041	2.13515	0.0327488	0.0497967	1.50238
ENSMUSG00000032396.17	mASPN_24hr_vs_0hr	Dis3l	1534.77	0.587244	0.0706638	8.3104	9.53834607741833e-17	4.62198813931814e-16	1.50237
ENSMUSG00000040046.14	mASPN_24hr_vs_0hr	Tph1	820.977	0.586656	0.0955864	6.13744	8.38619796389559e-10	2.66813508903941e-09	1.50176
ENSMUSG00000097392.3	mASPN_24hr_vs_0hr	Thoc2l	368.747	0.586466	0.140884	4.16277	3.14410838975679e-05	6.97856993430505e-05	1.50156
ENSMUSG00000024604.7	mASPN_24hr_vs_0hr	Rbm22	2816.03	0.586408	0.0559461	10.4817	1.04880464364969e-25	7.885602078187e-25	1.5015
ENSMUSG00000025403.5	mASPN_24hr_vs_0hr	Shmt2	11232	0.5863	0.0502517	11.6673	1.87360547787691e-31	1.81215121820255e-30	1.50139
ENSMUSG00000032330.7	mASPN_24hr_vs_0hr	Cox7a2	5564.68	0.586116	0.050175	11.6814	1.58604729751379e-31	1.54018568891098e-30	1.5012
ENSMUSG00000056267.14	mASPN_24hr_vs_0hr	Cep70	189.739	0.586103	0.16252	3.60635	0.000310537	0.000622104	1.50119
ENSMUSG00000051329.13	mASPN_24hr_vs_0hr	Nup160	1472.55	0.58558	0.0721471	8.11647	4.79942552165107e-16	2.23775759956658e-15	1.50064
ENSMUSG00000018906.14	mASPN_24hr_vs_0hr	P4ha2	6115.06	0.585496	0.0610479	9.59077	8.74322221957607e-22	5.5026317873334e-21	1.50056
ENSMUSG00000001228.14	mASPN_24hr_vs_0hr	Uhrf1	3191.84	0.585306	0.0634834	9.21983	2.97583490021224e-20	1.74734550478708e-19	1.50036
ENSMUSG00000043510.12	mASPN_24hr_vs_0hr	Hscb	1134.35	0.585163	0.0833908	7.01712	2.26490564859911e-12	8.48550024529383e-12	1.50021
ENSMUSG00000031776.17	mASPN_24hr_vs_0hr	Arl2bp	4676.73	-0.585051	0.0537412	-10.8865	1.33739845320136e-27	1.09324863415852e-26	0.666626
ENSMUSG00000004798.14	mASPN_24hr_vs_0hr	Ulk2	1852.11	-0.585137	0.0667155	-8.77063	1.77662585010617e-18	9.52946163610632e-18	0.666586
ENSMUSG00000024242.15	mASPN_24hr_vs_0hr	Map4k3	5198.31	-0.585405	0.0554218	-10.5627	4.43617178435184e-26	3.38594172176854e-25	0.666462
ENSMUSG00000026932.14	mASPN_24hr_vs_0hr	Nacc2	105.672	-0.58541	0.219116	-2.67168	0.00754718	0.0127598	0.66646
ENSMUSG00000011427.16	mASPN_24hr_vs_0hr	Zfp790	477.46	-0.585519	0.112488	-5.20518	1.93810185136634e-07	5.21979313500091e-07	0.66641
ENSMUSG00000048486.6	mASPN_24hr_vs_0hr	Fitm2	1500.49	-0.585989	0.0683835	-8.56915	1.04253624775539e-17	5.37495233917384e-17	0.666193
ENSMUSG00000062762.17	mASPN_24hr_vs_0hr	Ei24	2852.01	-0.586083	0.0566772	-10.3407	4.61093377984775e-25	3.36631578492508e-24	0.666149
ENSMUSG00000020868.15	mASPN_24hr_vs_0hr	Xylt2	1884.39	-0.586121	0.0742954	-7.88907	3.04457829395631e-15	1.35177934535188e-14	0.666132
ENSMUSG00000005371.15	mASPN_24hr_vs_0hr	Fbxo11	2665.22	-0.586415	0.0583874	-10.0435	9.81127527572319e-24	6.81322906855217e-23	0.665996
ENSMUSG00000028042.15	mASPN_24hr_vs_0hr	Zbtb7b	6004.01	-0.586821	0.0671819	-8.73481	2.44065688927545e-18	1.29911923340743e-17	0.665809
ENSMUSG00000058709.11	mASPN_24hr_vs_0hr	Egln2	2506.44	-0.586826	0.0568525	-10.3219	5.60942373154204e-25	4.08295803216998e-24	0.665806
ENSMUSG00000094936.8	mASPN_24hr_vs_0hr	Rbm4	68.0102	-0.587128	0.263307	-2.22982	0.0257592	0.0398757	0.665667
ENSMUSG00000042507.15	mASPN_24hr_vs_0hr	Elmsan1	2991.99	-0.587706	0.0767711	-7.65531	1.92852392819197e-14	8.2242872281626e-14	0.6654
ENSMUSG00000046318.16	mASPN_24hr_vs_0hr	Ccbe1	4878.92	-0.588049	0.0592627	-9.92275	3.31485991653548e-23	2.24519083422487e-22	0.665242
ENSMUSG00000040918.12	mASPN_24hr_vs_0hr	Slc19a2	1359.52	-0.588294	0.0717135	-8.20339	2.3369794541157e-16	1.11192765054147e-15	0.665129
ENSMUSG00000054648.8	mASPN_24hr_vs_0hr	Zfp869	885.751	-0.588437	0.0817769	-7.19563	6.21727279796307e-13	2.40842127931347e-12	0.665063
ENSMUSG00000038866.15	mASPN_24hr_vs_0hr	Zcchc2	1248.74	-0.588821	0.0714399	-8.24219	1.69087672903463e-16	8.09291356058144e-16	0.664886
ENSMUSG00000032333.6	mASPN_24hr_vs_0hr	Stoml1	282.558	-0.589333	0.141471	-4.16576	3.10311557419054e-05	6.89391166702749e-05	0.66465
ENSMUSG00000026662.13	mASPN_24hr_vs_0hr	Sephs1	1580.69	-0.589565	0.0673164	-8.75811	1.98543597589488e-18	1.06306115804115e-17	0.664543
ENSMUSG00000020792.15	mASPN_24hr_vs_0hr	Exoc7	1219.14	-0.589835	0.0747942	-7.8861	3.11782726401906e-15	1.38328556410974e-14	0.664419
ENSMUSG00000038342.15	mASPN_24hr_vs_0hr	Mlxip	3038.67	-0.589838	0.0596165	-9.89387	4.42577155411386e-23	2.97594983811104e-22	0.664418
ENSMUSG00000032412.8	mASPN_24hr_vs_0hr	Atp1b3	5246.91	-0.590314	0.0492911	-11.9761	4.74188416782231e-33	4.89994697341639e-32	0.664198
ENSMUSG00000003500.13	mASPN_24hr_vs_0hr	Impdh1	4325.65	-0.590325	0.0675702	-8.73646	2.40526686477564e-18	1.28104301300165e-17	0.664193
ENSMUSG00000026433.13	mASPN_24hr_vs_0hr	Rab29	282.593	-0.590616	0.134639	-4.38668	1.1509441448517e-05	2.6656924734209e-05	0.664059
ENSMUSG00000056124.5	mASPN_24hr_vs_0hr	B4galt6	3260.06	-0.591467	0.055443	-10.668	1.43654764759748e-26	1.12123053966776e-25	0.663668
ENSMUSG00000067787.10	mASPN_24hr_vs_0hr	Blcap	769.559	-0.591677	0.0849537	-6.96471	3.29088095127051e-12	1.22195180285198e-11	0.663571
ENSMUSG00000042520.16	mASPN_24hr_vs_0hr	Ubap2l	9864.73	-0.591849	0.0435202	-13.5994	4.0380710183864e-42	5.83974624548942e-41	0.663492
ENSMUSG00000014782.16	mASPN_24hr_vs_0hr	Plekhg4	221.575	-0.592216	0.160341	-3.69346	0.000221219	0.000450335	0.663323
ENSMUSG00000043411.15	mASPN_24hr_vs_0hr	Usp48	3226.83	-0.592335	0.0661696	-8.95177	3.49836717622538e-19	1.94550410122193e-18	0.663268
ENSMUSG00000051674.15	mASPN_24hr_vs_0hr	Dcun1d4	454.992	-0.592651	0.115975	-5.11017	3.21864573101121e-07	8.54113847408374e-07	0.663123
ENSMUSG00000019947.10	mASPN_24hr_vs_0hr	Arid5b	3098.05	-0.593612	0.056873	-10.4375	1.67151018063373e-25	1.2474418570285e-24	0.662682
ENSMUSG00000024537.5	mASPN_24hr_vs_0hr	Psmg2	797.289	-0.593618	0.0852826	-6.9606	3.38823386546035e-12	1.25617134110444e-11	0.662679
ENSMUSG00000044864.16	mASPN_24hr_vs_0hr	Ankrd50	1381.12	-0.594373	0.0789818	-7.52544	5.25415832314511e-14	2.18591789837661e-13	0.662332
ENSMUSG00000024767.11	mASPN_24hr_vs_0hr	Otub1	2871.88	-0.594881	0.0573489	-10.373	3.28952924226573e-25	2.41765401452843e-24	0.662099
ENSMUSG00000047187.9	mASPN_24hr_vs_0hr	Rab2a	5009.42	-0.594953	0.0529314	-11.2401	2.59156136609458e-29	2.28533748476174e-28	0.662066
ENSMUSG00000001054.9	mASPN_24hr_vs_0hr	Rmnd5b	921.848	-0.595116	0.0782271	-7.60755	2.79345704593721e-14	1.184598235194e-13	0.661991
ENSMUSG00000022150.16	mASPN_24hr_vs_0hr	Dab2	1270.28	-0.595565	0.0725159	-8.21289	2.15933561109647e-16	1.02821455447642e-15	0.661785
ENSMUSG00000032305.15	mASPN_24hr_vs_0hr	Fam219b	549.299	-0.595666	0.100605	-5.92086	3.20258124216355e-09	9.78746390742096e-09	0.661739
ENSMUSG00000026840.14	mASPN_24hr_vs_0hr	Lamc3	315.598	-0.59615	0.132866	-4.48684	7.22870320672744e-06	1.70626750818693e-05	0.661517
ENSMUSG00000024271.8	mASPN_24hr_vs_0hr	Elp2	3400.03	-0.597026	0.0555498	-10.7476	6.0837084045143e-27	4.81676716506732e-26	0.661115
ENSMUSG00000025578.9	mASPN_24hr_vs_0hr	Cbx8	800.874	-0.597458	0.10932	-5.46521	4.62351631125892e-08	1.30878745500165e-07	0.660917
ENSMUSG00000026158.11	mASPN_24hr_vs_0hr	Ogfrl1	93.4509	-0.597532	0.218089	-2.73985	0.00614665	0.0105185	0.660884
ENSMUSG00000019948.4	mASPN_24hr_vs_0hr	Actr6	396.445	-0.59785	0.11213	-5.33177	9.72606802220191e-08	2.68957370513315e-07	0.660738
ENSMUSG00000024085.13	mASPN_24hr_vs_0hr	Man2a1	6952.38	-0.598539	0.054167	-11.0499	2.19467964588403e-28	1.86201241535003e-27	0.660422
ENSMUSG00000029207.16	mASPN_24hr_vs_0hr	Apbb2	2062.69	-0.598858	0.0653049	-9.1702	4.72159949025633e-20	2.73784833751554e-19	0.660276
ENSMUSG00000020015.10	mASPN_24hr_vs_0hr	Cdk17	351.75	-0.599015	0.119205	-5.02509	5.03208268525741e-07	1.31172659906775e-06	0.660204
ENSMUSG00000030216.12	mASPN_24hr_vs_0hr	Wbp11	2754.93	-0.599142	0.0703994	-8.51061	1.73023397442752e-17	8.7708715936389e-17	0.660146
ENSMUSG00000041096.13	mASPN_24hr_vs_0hr	Tspyl2	1850.19	-0.599409	0.0799019	-7.50182	6.2939269214594e-14	2.60416072828351e-13	0.660024
ENSMUSG00000030761.16	mASPN_24hr_vs_0hr	Myo7a	2678.89	-0.599712	0.0620452	-9.66573	4.21621306203686e-22	2.69561162982685e-21	0.659886
ENSMUSG00000020534.14	mASPN_24hr_vs_0hr	Shmt1	3959.5	-0.599942	0.0503279	-11.9207	9.23713611190613e-33	9.36887379135446e-32	0.65978
ENSMUSG00000020346.16	mASPN_24hr_vs_0hr	Mgat1	2105.43	-0.600154	0.0711009	-8.44088	3.14968291701992e-17	1.56835529105317e-16	0.659684
ENSMUSG00000025158.7	mASPN_24hr_vs_0hr	Rfng	831.859	-0.600307	0.0833467	-7.20252	5.91076292714607e-13	2.29557095371654e-12	0.659614
ENSMUSG00000002028.13	mASPN_24hr_vs_0hr	Kmt2a	3509.45	-0.60043	0.0819734	-7.32469	2.39449574623207e-13	9.53539313963956e-13	0.659558
ENSMUSG00000040188.10	mASPN_24hr_vs_0hr	Scamp2	1246.28	-0.600437	0.0808801	-7.42379	1.13814114977239e-13	4.6377237953314e-13	0.659554
ENSMUSG00000052751.16	mASPN_24hr_vs_0hr	Repin1	936.216	-0.600707	0.0881235	-6.81664	9.31917432609049e-12	3.35024732686393e-11	0.659431
ENSMUSG00000000693.10	mASPN_24hr_vs_0hr	Loxl3	5178.95	-0.600968	0.0561674	-10.6996	1.02247544711875e-26	8.03753456155116e-26	0.659312
ENSMUSG00000021143.10	mASPN_24hr_vs_0hr	Pacs2	1864.4	-0.601095	0.0664886	-9.04058	1.55844916392508e-19	8.81274573987569e-19	0.659253
ENSMUSG00000070348.5	mASPN_24hr_vs_0hr	Ccnd1	9161.82	-0.601221	0.0560432	-10.7278	7.53729322736556e-27	5.95204932193662e-26	0.659196
ENSMUSG00000085795.8	mASPN_24hr_vs_0hr	Zfp703	1849.81	-0.601843	0.0948717	-6.34376	2.24230884786237e-10	7.4231965965652e-10	0.658912
ENSMUSG00000032788.15	mASPN_24hr_vs_0hr	Pdxk	90.853	-0.601989	0.231374	-2.60179	0.00927375	0.015469	0.658845
ENSMUSG00000034445.8	mASPN_24hr_vs_0hr	Cyb561a3	589.491	-0.60208	0.0972917	-6.1884	6.07774852441689e-10	1.95062329865145e-09	0.658803
ENSMUSG00000059890.16	mASPN_24hr_vs_0hr	Ube4a	2991.49	-0.602301	0.0551776	-10.9157	9.6987880564237e-28	8.00944997282531e-27	0.658702
ENSMUSG00000026036.17	mASPN_24hr_vs_0hr	Nif3l1	617.596	-0.602742	0.0922891	-6.53102	6.53243884490587e-11	2.22910487256314e-10	0.658501
ENSMUSG00000051351.14	mASPN_24hr_vs_0hr	Zfp46	967.952	-0.602766	0.0826683	-7.29138	3.06790610768767e-13	1.21331321040052e-12	0.65849
ENSMUSG00000014837.15	mASPN_24hr_vs_0hr	4931428F04Rik	147.154	-0.603155	0.181466	-3.32379	0.000888019	0.0016926	0.658313
ENSMUSG00000037709.13	mASPN_24hr_vs_0hr	Fam13a	79.0808	-0.603252	0.245824	-2.45399	0.0141279	0.0228473	0.658269
ENSMUSG00000027848.12	mASPN_24hr_vs_0hr	Olfml3	239.385	-0.603255	0.142179	-4.24293	2.20621601285243e-05	4.96521809296089e-05	0.658267
ENSMUSG00000033389.16	mASPN_24hr_vs_0hr	Arhgap44	546.4	-0.603304	0.103787	-5.81291	6.1397805007661e-09	1.8414772079946e-08	0.658245
ENSMUSG00000039713.17	mASPN_24hr_vs_0hr	Plekhg5	646.351	-0.603363	0.0898171	-6.71768	1.84634599864325e-11	6.52127464902044e-11	0.658218
ENSMUSG00000034796.14	mASPN_24hr_vs_0hr	Cpne7	136.112	-0.603428	0.236976	-2.54637	0.0108849	0.0179608	0.658188
ENSMUSG00000052763.7	mASPN_24hr_vs_0hr	Zfp212	710.86	-0.603562	0.089046	-6.7781	1.21769653902752e-11	4.34275845334593e-11	0.658127
ENSMUSG00000006931.15	mASPN_24hr_vs_0hr	P3h4	1789.92	-0.603604	0.0689978	-8.74817	2.16846599698103e-18	1.1584955326337e-17	0.658108
ENSMUSG00000057137.9	mASPN_24hr_vs_0hr	Tmem140	302.731	-0.60371	0.13169	-4.58433	4.55434717853959e-06	1.09250113866158e-05	0.658059
ENSMUSG00000048970.9	mASPN_24hr_vs_0hr	C1galt1c1	1149.26	-0.60441	0.0797352	-7.58022	3.44960022900931e-14	1.4521471716129e-13	0.65774
ENSMUSG00000017670.16	mASPN_24hr_vs_0hr	Elmo2	747.297	-0.605125	0.0906049	-6.67873	2.41029769682327e-11	8.45142086850155e-11	0.657414
ENSMUSG00000048307.8	mASPN_24hr_vs_0hr	Ankrd46	1639.83	-0.605361	0.0644716	-9.38957	6.02434103337495e-21	3.66923340521426e-20	0.657307
ENSMUSG00000019590.16	mASPN_24hr_vs_0hr	Cyb561	2057.12	-0.605456	0.0696854	-8.68842	3.67512987954812e-18	1.93352133349594e-17	0.657264
ENSMUSG00000039960.5	mASPN_24hr_vs_0hr	Rhou	10554.4	-0.605544	0.050439	-12.0055	3.32515526206023e-33	3.46561440675071e-32	0.657223
ENSMUSG00000051705.13	mASPN_24hr_vs_0hr	Senp8	263.744	-0.605568	0.137855	-4.39279	1.11905368070305e-05	2.59481377056001e-05	0.657213
ENSMUSG00000021681.8	mASPN_24hr_vs_0hr	Aggf1	3245.99	-0.605774	0.0586162	-10.3346	4.91480242629404e-25	3.58383361483082e-24	0.657119
ENSMUSG00000053477.17	mASPN_24hr_vs_0hr	Tcf4	5427.08	-0.605807	0.0607559	-9.97116	2.03832753689631e-23	1.39543487661814e-22	0.657104
ENSMUSG00000034931.15	mASPN_24hr_vs_0hr	Dhx8	2866.65	-0.60593	0.0644016	-9.40862	5.02692716247856e-21	3.06947219163463e-20	0.657048
ENSMUSG00000046449.15	mASPN_24hr_vs_0hr	Nexmif	2118.04	-0.605988	0.0714771	-8.47807	2.28953377081896e-17	1.14952090071434e-16	0.657021
ENSMUSG00000047248.20	mASPN_24hr_vs_0hr	C2cd3	2430.15	-0.606009	0.0655025	-9.25169	2.20974032557732e-20	1.30639415825085e-19	0.657012
ENSMUSG00000035139.14	mASPN_24hr_vs_0hr	Secisbp2	948.744	-0.606754	0.0811127	-7.48038	7.41053153836832e-14	3.05362393656691e-13	0.656673
ENSMUSG00000039182.6	mASPN_24hr_vs_0hr	AW209491	684.74	-0.607236	0.0891224	-6.81351	9.52476192908612e-12	3.42110432925286e-11	0.656453
ENSMUSG00000002227.15	mASPN_24hr_vs_0hr	Mov10	2374.59	-0.607355	0.0776691	-7.81978	5.29177467808766e-15	2.3188675555665e-14	0.656399
ENSMUSG00000027665.13	mASPN_24hr_vs_0hr	Pik3ca	4034.63	-0.607414	0.0577171	-10.524	6.69768338835459e-26	5.0799869614308e-25	0.656372
ENSMUSG00000045917.17	mASPN_24hr_vs_0hr	Tmem268	126.182	-0.607701	0.202382	-3.00275	0.00267555	0.00480859	0.656241
ENSMUSG00000025436.12	mASPN_24hr_vs_0hr	Atp23	289.13	-0.607784	0.146968	-4.13549	3.54199774041896e-05	7.81294520738281e-05	0.656204
ENSMUSG00000048039.8	mASPN_24hr_vs_0hr	Isg20l2	2655.95	-0.608968	0.0583672	-10.4334	1.74543238338447e-25	1.30180613911896e-24	0.655666
ENSMUSG00000002997.15	mASPN_24hr_vs_0hr	Prkar2b	505.576	-0.609036	0.100292	-6.0726	1.25854457843587e-09	3.96864996173439e-09	0.655635
ENSMUSG00000005417.17	mASPN_24hr_vs_0hr	Mprip	22175.9	-0.609459	0.0431597	-14.121	2.81829884623458e-45	4.54309774013014e-44	0.655442
ENSMUSG00000020034.7	mASPN_24hr_vs_0hr	Tcp11l2	4225.3	-0.609633	0.0559218	-10.9015	1.13332956594734e-27	9.33375643889874e-27	0.655363
ENSMUSG00000025583.15	mASPN_24hr_vs_0hr	Rptor	2385.33	-0.609677	0.0678342	-8.98775	2.52349066354644e-19	1.41376284162541e-18	0.655343
ENSMUSG00000057367.12	mASPN_24hr_vs_0hr	Birc2	997.315	-0.609997	0.0877423	-6.95215	3.59771740511195e-12	1.33138669812683e-11	0.655198
ENSMUSG00000036864.16	mASPN_24hr_vs_0hr	Proser3	259.425	-0.61084	0.179991	-3.39373	0.000689483	0.00132673	0.654815
ENSMUSG00000022562.15	mASPN_24hr_vs_0hr	Oplah	86.3042	-0.610964	0.239983	-2.54587	0.0109006	0.0179842	0.654759
ENSMUSG00000024747.3	mASPN_24hr_vs_0hr	Aldh1a7	37168.3	-0.612053	0.0610951	-10.018	1.2699653121238e-23	8.79878545763713e-23	0.654265
ENSMUSG00000024561.11	mASPN_24hr_vs_0hr	Mbd1	1688.52	-0.612335	0.079521	-7.70029	1.35752866612067e-14	5.83038066550584e-14	0.654137
ENSMUSG00000002052.6	mASPN_24hr_vs_0hr	Supt6	7634	-0.612517	0.0578808	-10.5824	3.59620503306774e-26	2.75352240973964e-25	0.654054
ENSMUSG00000020553.8	mASPN_24hr_vs_0hr	Pctp	467.141	-0.612897	0.108627	-5.64222	1.67871349737087e-08	4.88345673320833e-08	0.653882
ENSMUSG00000036995.7	mASPN_24hr_vs_0hr	Asap3	88.527	-0.613312	0.227835	-2.69191	0.00710447	0.0120467	0.653694
ENSMUSG00000059456.13	mASPN_24hr_vs_0hr	Ptk2b	898.386	-0.613343	0.0841823	-7.28589	3.19556914505635e-13	1.26215063586185e-12	0.65368
ENSMUSG00000023044.2	mASPN_24hr_vs_0hr	Csad	706.231	-0.613353	0.0974673	-6.29291	3.11568299354478e-10	1.0224920573278e-09	0.653676
ENSMUSG00000041654.15	mASPN_24hr_vs_0hr	Slc39a11	2751.15	-0.613597	0.0660819	-9.2854	1.61101607629589e-20	9.58522852481167e-20	0.653565
ENSMUSG00000118125.1	mASPN_24hr_vs_0hr	Gm50387	153.81	-0.613972	0.207854	-2.95387	0.00313818	0.00558689	0.653395
ENSMUSG00000009569.14	mASPN_24hr_vs_0hr	Mrtfb	1968.8	-0.614168	0.0716427	-8.57266	1.01124137494088e-17	5.21805728682683e-17	0.653306
ENSMUSG00000029470.15	mASPN_24hr_vs_0hr	P2rx4	1793.05	-0.614205	0.0638812	-9.6148	6.92407878798934e-22	4.38053964138101e-21	0.65329
ENSMUSG00000031970.16	mASPN_24hr_vs_0hr	Dbndd1	209.066	-0.61456	0.1808	-3.39912	0.000676041	0.00130294	0.653129
ENSMUSG00000055334.4	mASPN_24hr_vs_0hr	Snupn	571.37	-0.614602	0.0971475	-6.32648	2.50820382743249e-10	8.27625116639161e-10	0.65311
ENSMUSG00000044452.10	mASPN_24hr_vs_0hr	Zfp507	2083.76	-0.614825	0.0620354	-9.91088	3.733526273537e-23	2.52028657995881e-22	0.653009
ENSMUSG00000039156.19	mASPN_24hr_vs_0hr	Stim2	1533.9	-0.614874	0.0700469	-8.77804	1.66351005482362e-18	8.93065566732572e-18	0.652987
ENSMUSG00000052446.17	mASPN_24hr_vs_0hr	Zfp961	288.572	-0.615137	0.130741	-4.70501	2.53849039679627e-06	6.23787579212742e-06	0.652868
ENSMUSG00000061118.8	mASPN_24hr_vs_0hr	Dnajc30	454.108	-0.615165	0.114824	-5.35746	8.43985884567795e-08	2.34623806494013e-07	0.652855
ENSMUSG00000022151.16	mASPN_24hr_vs_0hr	Ttc33	749.596	-0.615465	0.0985131	-6.24754	4.16968998512547e-10	1.35478505563469e-09	0.65272
ENSMUSG00000002771.12	mASPN_24hr_vs_0hr	Grin2d	404.089	-0.61549	0.116572	-5.27991	1.29244391341213e-07	3.53042180595405e-07	0.652708
ENSMUSG00000074480.4	mASPN_24hr_vs_0hr	Mex3a	1165.54	-0.615723	0.0926213	-6.64775	2.97616328398577e-11	1.03753789225455e-10	0.652603
ENSMUSG00000040350.16	mASPN_24hr_vs_0hr	Trim7	663.902	-0.615915	0.0932948	-6.60182	4.06148383984462e-11	1.40616665589122e-10	0.652516
ENSMUSG00000030337.16	mASPN_24hr_vs_0hr	Vamp1	433.687	-0.617068	0.11389	-5.41809	6.0240413197774e-08	1.69452441963957e-07	0.651995
ENSMUSG00000024169.16	mASPN_24hr_vs_0hr	Ift140	1301.18	-0.617199	0.0798209	-7.73231	1.0561632990986e-14	4.56199152772495e-14	0.651935
ENSMUSG00000014418.16	mASPN_24hr_vs_0hr	Hps5	1122.54	-0.617262	0.0735039	-8.39768	4.55382253504262e-17	2.24625517946411e-16	0.651907
ENSMUSG00000033161.10	mASPN_24hr_vs_0hr	Atp1a1	65681.9	-0.617298	0.0460889	-13.3936	6.58753449510409e-41	9.15440138457568e-40	0.651891
ENSMUSG00000031605.8	mASPN_24hr_vs_0hr	Klhl2	2085.81	-0.617312	0.0659187	-9.36474	7.62386162280697e-21	4.61786007112907e-20	0.651884
ENSMUSG00000043962.16	mASPN_24hr_vs_0hr	Thrap3	7660.89	-0.617515	0.0469619	-13.1493	1.71796187621782e-39	2.26748461609972e-38	0.651792
ENSMUSG00000032348.6	mASPN_24hr_vs_0hr	Gsta4	640.997	-0.617622	0.10076	-6.12965	8.80743899937328e-10	2.79920971352321e-09	0.651744
ENSMUSG00000022440.9	mASPN_24hr_vs_0hr	C1qtnf6	1008.92	-0.617702	0.0767791	-8.04518	8.61166531378404e-16	3.94225799483715e-15	0.651708
ENSMUSG00000038697.15	mASPN_24hr_vs_0hr	Taf5l	2308.47	-0.617894	0.0687769	-8.98404	2.61012090188661e-19	1.46026662211056e-18	0.651621
ENSMUSG00000008398.15	mASPN_24hr_vs_0hr	Elk3	321.919	-0.618785	0.149374	-4.14252	3.43508568569544e-05	7.58819403253388e-05	0.651219
ENSMUSG00000062202.14	mASPN_24hr_vs_0hr	Btbd9	704.755	-0.619032	0.0958127	-6.46086	1.04110384857728e-10	3.50708986606279e-10	0.651108
ENSMUSG00000096054.3	mASPN_24hr_vs_0hr	Syne1	1371	-0.619759	0.0815476	-7.59996	2.96215650204125e-14	1.25437730681887e-13	0.65078
ENSMUSG00000038773.11	mASPN_24hr_vs_0hr	Kdm3b	3585.11	-0.619871	0.0560349	-11.0622	1.9128628664995e-28	1.62633699409134e-27	0.650729
ENSMUSG00000021752.13	mASPN_24hr_vs_0hr	Kctd6	225.612	-0.620518	0.158894	-3.90523	9.41341688266402e-05	0.000199489	0.650437
ENSMUSG00000009614.16	mASPN_24hr_vs_0hr	Sardh	1216.27	-0.620536	0.0851573	-7.28694	3.17069527443215e-13	1.25273548587858e-12	0.650429
ENSMUSG00000000876.11	mASPN_24hr_vs_0hr	Pxmp4	573.688	-0.62075	0.109871	-5.6498	1.60633909624427e-08	4.68192856161842e-08	0.650333
ENSMUSG00000037824.6	mASPN_24hr_vs_0hr	Tspan14	2157.2	-0.620804	0.0654012	-9.49225	2.26102287086657e-21	1.40255343811066e-20	0.650308
ENSMUSG00000027312.14	mASPN_24hr_vs_0hr	Atrn	1696.7	-0.621706	0.0660239	-9.41638	4.66925592830111e-21	2.85540233551646e-20	0.649902
ENSMUSG00000024811.11	mASPN_24hr_vs_0hr	Tnks2	8747.48	-0.621795	0.0508171	-12.2359	1.99761259794543e-34	2.19157316780039e-33	0.649862
ENSMUSG00000033478.5	mASPN_24hr_vs_0hr	Fam160b1	1669.42	-0.621937	0.0733817	-8.47537	2.34327652579465e-17	1.17406602556392e-16	0.649798
ENSMUSG00000045867.10	mASPN_24hr_vs_0hr	Cradd	341.504	-0.622631	0.127757	-4.87357	1.09600268282132e-06	2.77908398391563e-06	0.649486
ENSMUSG00000025544.13	mASPN_24hr_vs_0hr	Tm9sf2	6083.49	-0.62265	0.04917	-12.6632	9.45653132647256e-37	1.13760660434879e-35	0.649477
ENSMUSG00000035206.10	mASPN_24hr_vs_0hr	Sppl2b	813.273	-0.622959	0.0937043	-6.64814	2.96817652994425e-11	1.03505204058339e-10	0.649338
ENSMUSG00000051786.15	mASPN_24hr_vs_0hr	Tubgcp6	888.972	-0.623957	0.0827569	-7.53965	4.71244876205142e-14	1.96731718001387e-13	0.648889
ENSMUSG00000039952.15	mASPN_24hr_vs_0hr	Dag1	18482.2	-0.624236	0.0573737	-10.8802	1.4329922725558e-27	1.1666583552323e-26	0.648763
ENSMUSG00000047250.13	mASPN_24hr_vs_0hr	Ptgs1	3000.51	-0.624418	0.070448	-8.86353	7.75234395096484e-19	4.2371536332353e-18	0.648681
ENSMUSG00000054414.4	mASPN_24hr_vs_0hr	Slc30a7	1650.18	-0.624634	0.0687841	-9.08109	1.07492201306054e-19	6.12432004613661e-19	0.648584
ENSMUSG00000039461.12	mASPN_24hr_vs_0hr	Tcta	290.419	-0.625282	0.132229	-4.72879	2.25859973564298e-06	5.56933934405947e-06	0.648293
ENSMUSG00000026463.17	mASPN_24hr_vs_0hr	Atp2b4	8296.64	-0.625479	0.0547144	-11.4317	2.90338880830081e-30	2.67953974750815e-29	0.648205
ENSMUSG00000026924.17	mASPN_24hr_vs_0hr	Sec16a	6386.84	-0.62549	0.0670484	-9.32894	1.06931830666622e-20	6.42867147070839e-20	0.648199
ENSMUSG00000036180.15	mASPN_24hr_vs_0hr	Gatad2a	4320.19	-0.626773	0.0591431	-10.5976	3.05817736848529e-26	2.3549913621011e-25	0.647624
ENSMUSG00000025010.14	mASPN_24hr_vs_0hr	Ccnj	184.774	-0.626821	0.166109	-3.77355	0.000160939	0.000332551	0.647602
ENSMUSG00000050549.8	mASPN_24hr_vs_0hr	Fam241a	387.718	-0.627193	0.123376	-5.08357	3.70410860464962e-07	9.77574176603666e-07	0.647435
ENSMUSG00000023938.8	mASPN_24hr_vs_0hr	Aars2	473.422	-0.62753	0.115161	-5.44916	5.06090749870449e-08	1.43059087349397e-07	0.647284
ENSMUSG00000024812.11	mASPN_24hr_vs_0hr	Tjp2	3820.1	-0.627601	0.0642148	-9.77346	1.46365007832751e-22	9.54966510900139e-22	0.647252
ENSMUSG00000047824.13	mASPN_24hr_vs_0hr	Pygo2	3172.3	-0.62786	0.0605186	-10.3747	3.23380532803928e-25	2.37959259987796e-24	0.647136
ENSMUSG00000026585.13	mASPN_24hr_vs_0hr	Kifap3	989.141	-0.628455	0.084393	-7.44676	9.56612084516776e-14	3.91120733913014e-13	0.646869
ENSMUSG00000026974.11	mASPN_24hr_vs_0hr	Zmynd19	1683.15	-0.628679	0.0678952	-9.25955	2.05300812712471e-20	1.21611309441145e-19	0.646768
ENSMUSG00000044030.4	mASPN_24hr_vs_0hr	Irf2bp1	1416.95	-0.630026	0.0986917	-6.38378	1.727704098016e-10	5.75425414463179e-10	0.646165
ENSMUSG00000038902.14	mASPN_24hr_vs_0hr	Pogz	1678.54	-0.631106	0.0653194	-9.66186	4.37837628924632e-22	2.79633224178489e-21	0.645681
ENSMUSG00000027951.16	mASPN_24hr_vs_0hr	Adar	1283.99	-0.631209	0.0743027	-8.49509	1.9777549546036e-17	9.97957320582536e-17	0.645635
ENSMUSG00000074406.5	mASPN_24hr_vs_0hr	Zfp628	691.171	-0.63153	0.0920174	-6.86316	6.73516634787703e-12	2.4452901244995e-11	0.645491
ENSMUSG00000019564.12	mASPN_24hr_vs_0hr	Arid3a	400.801	-0.631901	0.137688	-4.58937	4.44578613287328e-06	1.06751845772469e-05	0.645325
ENSMUSG00000042097.17	mASPN_24hr_vs_0hr	Zfp239	778.828	-0.632701	0.107	-5.91307	3.35786379416251e-09	1.02490717675902e-08	0.644968
ENSMUSG00000036078.16	mASPN_24hr_vs_0hr	Sigmar1	3993.15	-0.633379	0.0520868	-12.1601	5.07172383022971e-34	5.46011942185906e-33	0.644665
ENSMUSG00000024236.18	mASPN_24hr_vs_0hr	Svil	765.803	-0.633403	0.0872688	-7.25807	3.92651490172346e-13	1.54328885441602e-12	0.644654
ENSMUSG00000033863.2	mASPN_24hr_vs_0hr	Klf9	10032	-0.633496	0.0498266	-12.714	4.94338173217403e-37	6.00658142130493e-36	0.644612
ENSMUSG00000054008.9	mASPN_24hr_vs_0hr	Ndst1	6464.08	-0.633496	0.0645983	-9.8067	1.05355127620475e-22	6.91875878832997e-22	0.644612
ENSMUSG00000030509.17	mASPN_24hr_vs_0hr	Asb7	573.851	-0.633842	0.110166	-5.7535	8.7416011426631e-09	2.59161250158894e-08	0.644458
ENSMUSG00000001630.13	mASPN_24hr_vs_0hr	Stk38l	465.136	-0.633934	0.113973	-5.56212	2.66510526491928e-08	7.63533712153414e-08	0.644417
ENSMUSG00000022142.8	mASPN_24hr_vs_0hr	Nup155	1929.82	-0.634193	0.0642898	-9.8646	5.92718493724174e-23	3.95036746919805e-22	0.644301
ENSMUSG00000038406.17	mASPN_24hr_vs_0hr	Scaf1	5693.5	-0.634346	0.0531753	-11.9293	8.32473817419177e-33	8.46476741177279e-32	0.644233
ENSMUSG00000090112.8	mASPN_24hr_vs_0hr	Shprh	854.719	-0.634372	0.0812642	-7.8063	5.88913054336397e-15	2.57503031715264e-14	0.644221
ENSMUSG00000026879.14	mASPN_24hr_vs_0hr	Gsn	41235.3	-0.634508	0.0472076	-13.4408	3.48623574551482e-41	4.90670432634159e-40	0.64416
ENSMUSG00000034949.18	mASPN_24hr_vs_0hr	Zfr2	96.1604	-0.635341	0.227152	-2.79699	0.00515809	0.00892406	0.643789
ENSMUSG00000028467.15	mASPN_24hr_vs_0hr	Gba2	699.426	-0.635568	0.0929915	-6.83469	8.21826941234937e-12	2.96948228318302e-11	0.643687
ENSMUSG00000023886.10	mASPN_24hr_vs_0hr	Smoc2	114.114	-0.635782	0.215589	-2.94904	0.00318759	0.00566735	0.643592
ENSMUSG00000027130.15	mASPN_24hr_vs_0hr	Slc12a6	1235.44	-0.635916	0.0709712	-8.96019	3.24114652966529e-19	1.80494986382558e-18	0.643532
ENSMUSG00000031153.16	mASPN_24hr_vs_0hr	Gripap1	849.863	-0.636065	0.10046	-6.33155	2.42715473139917e-10	8.01537850385577e-10	0.643466
ENSMUSG00000021469.9	mASPN_24hr_vs_0hr	Msx2	114.618	-0.637163	0.221839	-2.87219	0.00407642	0.00713639	0.642976
ENSMUSG00000031310.16	mASPN_24hr_vs_0hr	Zmym3	1187.45	-0.637166	0.0847754	-7.51594	5.65046995237371e-14	2.34631753872973e-13	0.642975
ENSMUSG00000007817.15	mASPN_24hr_vs_0hr	Zmiz1	7299.93	-0.637414	0.0605557	-10.5261	6.55095812800992e-26	4.97181944555179e-25	0.642864
ENSMUSG00000009566.12	mASPN_24hr_vs_0hr	Fpgs	1091.62	-0.637567	0.0817633	-7.79772	6.30369757550167e-15	2.74834849216787e-14	0.642796
ENSMUSG00000022994.9	mASPN_24hr_vs_0hr	Adcy6	2713.38	-0.638461	0.0655164	-9.74506	1.93667522461252e-22	1.25681178022359e-21	0.642398
ENSMUSG00000026918.16	mASPN_24hr_vs_0hr	Brd3	1984.96	-0.638734	0.0662244	-9.64498	5.16201477420852e-22	3.28640119116277e-21	0.642277
ENSMUSG00000001151.10	mASPN_24hr_vs_0hr	Pcnt	1706.02	-0.639051	0.0691445	-9.24225	2.41361914567215e-20	1.42414131142881e-19	0.642135
ENSMUSG00000071669.14	mASPN_24hr_vs_0hr	Snx29	189.463	-0.639217	0.165739	-3.85677	0.000114897	0.000241206	0.642061
ENSMUSG00000022828.10	mASPN_24hr_vs_0hr	Gtf2e1	640.601	-0.640462	0.100005	-6.40427	1.51087148653545e-10	5.04458333946798e-10	0.641508
ENSMUSG00000069255.13	mASPN_24hr_vs_0hr	Dusp22	2826.54	-0.640867	0.0613108	-10.4528	1.42321691382383e-25	1.06411208955659e-24	0.641327
ENSMUSG00000034354.17	mASPN_24hr_vs_0hr	Mtmr3	5426.8	-0.641187	0.0621108	-10.3233	5.53083186562016e-25	4.02817814791252e-24	0.641185
ENSMUSG00000008763.16	mASPN_24hr_vs_0hr	Man1a2	12032.9	-0.641442	0.0534563	-11.9994	3.58003233876252e-33	3.72804401168293e-32	0.641072
ENSMUSG00000028982.9	mASPN_24hr_vs_0hr	Slc25a33	2561.78	-0.641509	0.0700067	-9.16354	5.0221731198889e-20	2.90656165722627e-19	0.641042
ENSMUSG00000061751.16	mASPN_24hr_vs_0hr	Kalrn	2434.44	-0.642106	0.0719271	-8.92718	4.37010493910869e-19	2.41584676332072e-18	0.640777
ENSMUSG00000023143.10	mASPN_24hr_vs_0hr	Nagpa	463.6	-0.642117	0.113978	-5.63371	1.76372231550836e-08	5.12212413992219e-08	0.640772
ENSMUSG00000032594.11	mASPN_24hr_vs_0hr	Ip6k1	3600.25	-0.64234	0.0783091	-8.20262	2.3519403192945e-16	1.11860576161568e-15	0.640673
ENSMUSG00000039512.12	mASPN_24hr_vs_0hr	Uhrf1bp1	1969.02	-0.642419	0.0679241	-9.4579	3.14190774236398e-21	1.93804411250921e-20	0.640638
ENSMUSG00000036053.17	mASPN_24hr_vs_0hr	Fmnl2	5220.54	-0.642464	0.0546138	-11.7638	5.99975051917075e-32	5.91173461913402e-31	0.640618
ENSMUSG00000053929.17	mASPN_24hr_vs_0hr	Cyhr1	5302.28	-0.642555	0.0622895	-10.3156	5.98926190636505e-25	4.35680965390815e-24	0.640578
ENSMUSG00000029560.12	mASPN_24hr_vs_0hr	Snx8	1309.29	-0.642848	0.0729418	-8.81315	1.21673770715908e-18	6.57887248638341e-18	0.640448
ENSMUSG00000038500.15	mASPN_24hr_vs_0hr	Prr3	577.89	-0.642889	0.0977304	-6.57819	4.76203159692582e-11	1.63699067406407e-10	0.640429
ENSMUSG00000021646.9	mASPN_24hr_vs_0hr	Mccc2	1809.54	-0.642896	0.0694471	-9.25735	2.0956898244942e-20	1.2407879519165e-19	0.640426
ENSMUSG00000017764.2	mASPN_24hr_vs_0hr	Zswim1	291.872	-0.642953	0.133065	-4.83189	1.35243308384676e-06	3.40289614645313e-06	0.640401
ENSMUSG00000040720.15	mASPN_24hr_vs_0hr	Virma	2230.33	-0.643279	0.0710033	-9.05985	1.30630749697898e-19	7.40771934262471e-19	0.640256
ENSMUSG00000062115.15	mASPN_24hr_vs_0hr	Rai1	3495.78	-0.64355	0.0559887	-11.4943	1.40968980339467e-30	1.31810902730406e-29	0.640136
ENSMUSG00000025239.3	mASPN_24hr_vs_0hr	Limd1	2682.19	-0.643818	0.0706922	-9.10734	8.44230438877945e-20	4.83502889911622e-19	0.640017
ENSMUSG00000038611.17	mASPN_24hr_vs_0hr	Phrf1	4641.44	-0.643848	0.0700857	-9.18658	4.05517356697054e-20	2.36047416584852e-19	0.640004
ENSMUSG00000050240.16	mASPN_24hr_vs_0hr	Hic2	154.575	-0.644286	0.182205	-3.53605	0.000406158	0.000802624	0.639809
ENSMUSG00000052915.14	mASPN_24hr_vs_0hr	Msl1	3643.27	-0.644459	0.0527844	-12.2093	2.77413583776684e-34	3.02155876383794e-33	0.639733
ENSMUSG00000019338.13	mASPN_24hr_vs_0hr	Zfp687	2090.15	-0.644559	0.0758277	-8.50032	1.89075731336345e-17	9.55654511645659e-17	0.639688
ENSMUSG00000029538.14	mASPN_24hr_vs_0hr	Srsf9	4023.55	-0.644571	0.05356	-12.0346	2.33888965701251e-33	2.44400829328274e-32	0.639683
ENSMUSG00000050312.12	mASPN_24hr_vs_0hr	Nsun3	351.008	-0.644607	0.121791	-5.29275	1.20491021007639e-07	3.30325724259037e-07	0.639667
ENSMUSG00000027429.16	mASPN_24hr_vs_0hr	Sec23b	2071.02	-0.644773	0.0690698	-9.33509	1.00905034546078e-20	6.07238361205614e-20	0.639593
ENSMUSG00000041037.8	mASPN_24hr_vs_0hr	Irgq	2018.81	-0.645395	0.0838179	-7.69997	1.36103195867523e-14	5.84335098735209e-14	0.639318
ENSMUSG00000021279.5	mASPN_24hr_vs_0hr	Cdc42bpb	5433.7	-0.64569	0.0816991	-7.90326	2.71705330339331e-15	1.20946886737942e-14	0.639187
ENSMUSG00000021392.8	mASPN_24hr_vs_0hr	Nol8	1376.2	-0.645765	0.0862224	-7.48953	6.91219560360763e-14	2.85216535316097e-13	0.639154
ENSMUSG00000070003.7	mASPN_24hr_vs_0hr	Ssbp4	1775.44	-0.645958	0.0656671	-9.83687	7.8103412669794e-23	5.17125005026183e-22	0.639068
ENSMUSG00000025575.14	mASPN_24hr_vs_0hr	Cant1	2276.42	-0.646003	0.0676754	-9.5456	1.35317526549285e-21	8.45909460176243e-21	0.639048
ENSMUSG00000039458.15	mASPN_24hr_vs_0hr	Mtmr12	1700.12	-0.646131	0.0649	-9.95578	2.37940130108463e-23	1.62433437211255e-22	0.638992
ENSMUSG00000056050.13	mASPN_24hr_vs_0hr	Mia3	9237.51	-0.646795	0.043641	-14.8208	1.07464938148843e-49	2.02691279597427e-48	0.638698
ENSMUSG00000032221.14	mASPN_24hr_vs_0hr	Mns1	891.386	-0.646948	0.0821267	-7.87744	3.34150506347042e-15	1.48089428949257e-14	0.63863
ENSMUSG00000032109.15	mASPN_24hr_vs_0hr	Nlrx1	153.803	-0.647155	0.191792	-3.37426	0.000740144	0.00142082	0.638538
ENSMUSG00000028271.9	mASPN_24hr_vs_0hr	Gtf2b	1134.6	-0.64729	0.0759122	-8.52681	1.504342403316e-17	7.67728985060803e-17	0.638479
ENSMUSG00000031075.19	mASPN_24hr_vs_0hr	Ano1	23419.8	-0.647695	0.0527929	-12.2686	1.33553167100046e-34	1.48133742223812e-33	0.638299
ENSMUSG00000037795.14	mASPN_24hr_vs_0hr	N4bp2	1039.24	-0.648317	0.0813825	-7.9663	1.6349881978936e-15	7.33741919544676e-15	0.638024
ENSMUSG00000014503.15	mASPN_24hr_vs_0hr	Pkd2l2	116.642	-0.648567	0.201039	-3.22608	0.00125498	0.00234787	0.637914
ENSMUSG00000018541.10	mASPN_24hr_vs_0hr	Cwc25	1123.81	-0.648627	0.0781106	-8.30396	1.00701725441765e-16	4.87383450997176e-16	0.637887
ENSMUSG00000048756.11	mASPN_24hr_vs_0hr	Foxo3	5261.49	-0.648797	0.0680485	-9.53433	1.50858650690788e-21	9.40144890129708e-21	0.637812
ENSMUSG00000030725.4	mASPN_24hr_vs_0hr	Lipt2	429.817	-0.649018	0.115439	-5.62218	1.88559710688233e-08	5.46687506527755e-08	0.637714
ENSMUSG00000038351.14	mASPN_24hr_vs_0hr	Sgsm2	1307.81	-0.649079	0.0715575	-9.07074	1.18211483555803e-19	6.71921408645817e-19	0.637687
ENSMUSG00000053091.16	mASPN_24hr_vs_0hr	Lins1	377.605	-0.649194	0.129378	-5.0178	5.22675745466829e-07	1.36100576409519e-06	0.637636
ENSMUSG00000000126.11	mASPN_24hr_vs_0hr	Wnt9a	91.0284	-0.650539	0.245852	-2.64606	0.00814343	0.0137142	0.637042
ENSMUSG00000028013.16	mASPN_24hr_vs_0hr	Ppa2	2429.5	-0.651248	0.0615907	-10.5738	3.94212860291024e-26	3.01076025326499e-25	0.636729
ENSMUSG00000072640.11	mASPN_24hr_vs_0hr	Lyrm9	361.312	-0.65142	0.123259	-5.28498	1.25720411339096e-07	3.43882301603998e-07	0.636653
ENSMUSG00000057880.12	mASPN_24hr_vs_0hr	Abat	6408.96	-0.651451	0.0761142	-8.55886	1.13986958978354e-17	5.85430048448727e-17	0.63664
ENSMUSG00000033671.18	mASPN_24hr_vs_0hr	Cep350	2171.72	-0.651583	0.0807744	-8.06671	7.22189374127793e-16	3.32444505217916e-15	0.636581
ENSMUSG00000047654.6	mASPN_24hr_vs_0hr	Tssk6	71.6074	-0.651591	0.280417	-2.32365	0.0201444	0.0317903	0.636578
ENSMUSG00000038459.10	mASPN_24hr_vs_0hr	Abhd17c	2349.62	-0.652339	0.0605731	-10.7694	4.79876717296813e-27	3.82698516630506e-26	0.636248
ENSMUSG00000029311.16	mASPN_24hr_vs_0hr	Hsd17b11	18019	-0.652579	0.0544647	-11.9817	4.43213363990668e-33	4.5877136734993e-32	0.636142
ENSMUSG00000063808.14	mASPN_24hr_vs_0hr	Gpatch1	596.716	-0.653013	0.0963214	-6.77952	1.20575742542097e-11	4.30271761314625e-11	0.635951
ENSMUSG00000052928.9	mASPN_24hr_vs_0hr	Ctif	750.041	-0.653523	0.0976069	-6.69546	2.14988233493134e-11	7.56243160585393e-11	0.635726
ENSMUSG00000035967.15	mASPN_24hr_vs_0hr	Ints6l	1156.53	-0.653563	0.115636	-5.65192	1.58661274040582e-08	4.62554811466272e-08	0.635708
ENSMUSG00000024790.8	mASPN_24hr_vs_0hr	Sac3d1	467.803	-0.653632	0.116867	-5.59295	2.23243395058867e-08	6.4369488343947e-08	0.635678
ENSMUSG00000035621.13	mASPN_24hr_vs_0hr	Midn	5086.44	-0.653824	0.0626704	-10.4328	1.75723423669439e-25	1.30980036508232e-24	0.635593
ENSMUSG00000043903.4	mASPN_24hr_vs_0hr	Zfp469	2959.85	-0.653928	0.0740962	-8.82539	1.09074337456038e-18	5.91349210692153e-18	0.635547
ENSMUSG00000025188.15	mASPN_24hr_vs_0hr	Hps1	2089.11	-0.653991	0.0661235	-9.89043	4.58039410792387e-23	3.07478982591891e-22	0.63552
ENSMUSG00000009575.14	mASPN_24hr_vs_0hr	Cbx5	3298.06	-0.654226	0.0611659	-10.6959	1.06352460721062e-26	8.34394062373551e-26	0.635416
ENSMUSG00000035007.5	mASPN_24hr_vs_0hr	Rundc1	1134.83	-0.654453	0.0808175	-8.09792	5.59061455464985e-16	2.59265554145442e-15	0.635316
ENSMUSG00000020592.14	mASPN_24hr_vs_0hr	Sdc1	1463.05	-0.654485	0.0718435	-9.10987	8.24783212750457e-20	4.73261938403086e-19	0.635302
ENSMUSG00000048787.13	mASPN_24hr_vs_0hr	Dcun1d3	896.557	-0.654548	0.0866796	-7.55135	4.30779754348901e-14	1.80025137576157e-13	0.635274
ENSMUSG00000026154.4	mASPN_24hr_vs_0hr	Sdhaf4	215.045	-0.654804	0.193184	-3.38954	0.000700107	0.00134696	0.635162
ENSMUSG00000071652.8	mASPN_24hr_vs_0hr	Ints5	2950.71	-0.654859	0.0689653	-9.49549	2.19167657809885e-21	1.36023459082213e-20	0.635137
ENSMUSG00000045180.13	mASPN_24hr_vs_0hr	Shroom2	561.899	-0.655021	0.108124	-6.05803	1.37802150756505e-09	4.32959460147126e-09	0.635066
ENSMUSG00000051790.15	mASPN_24hr_vs_0hr	Nlgn2	509.795	-0.655113	0.113682	-5.76268	8.27870656096048e-09	2.45859892709438e-08	0.635026
ENSMUSG00000030083.11	mASPN_24hr_vs_0hr	Abtb1	793.2	-0.655637	0.0852509	-7.69068	1.46359966688162e-14	6.27034726172886e-14	0.634795
ENSMUSG00000054519.8	mASPN_24hr_vs_0hr	Zfp867	229.94	-0.655746	0.154489	-4.24461	2.18969116964876e-05	4.92894549265566e-05	0.634747
ENSMUSG00000004035.12	mASPN_24hr_vs_0hr	Gstm7	459.635	-0.655812	0.110499	-5.93499	2.93854894832025e-09	9.00787443843606e-09	0.634718
ENSMUSG00000045216.7	mASPN_24hr_vs_0hr	Hs6st1	1170.09	-0.655857	0.0813132	-8.06581	7.2750930856655e-16	3.34560195533267e-15	0.634698
ENSMUSG00000036327.18	mASPN_24hr_vs_0hr	Qsox2	1026.78	-0.656049	0.0864788	-7.58624	3.293316226469e-14	1.38974496258325e-13	0.634614
ENSMUSG00000015468.14	mASPN_24hr_vs_0hr	Notch4	15505.6	-0.656057	0.0567911	-11.5521	7.20294585312164e-31	6.82473474641384e-30	0.634611
ENSMUSG00000046027.17	mASPN_24hr_vs_0hr	Stard5	1523.91	-0.656221	0.0776666	-8.44921	2.93286436427485e-17	1.46340611490231e-16	0.634538
ENSMUSG00000044986.10	mASPN_24hr_vs_0hr	Tst	778.148	-0.65668	0.0928714	-7.07085	1.53990222615215e-12	5.82158158667277e-12	0.634336
ENSMUSG00000038056.15	mASPN_24hr_vs_0hr	Kmt2c	2304.49	-0.65671	0.0824845	-7.96162	1.69794703740618e-15	7.611486719407e-15	0.634323
ENSMUSG00000045045.7	mASPN_24hr_vs_0hr	Lrfn4	1737.36	-0.657098	0.0773832	-8.49147	2.04031294683345e-17	1.0282360786668e-16	0.634153
ENSMUSG00000021913.8	mASPN_24hr_vs_0hr	Ogdhl	210.843	-0.657247	0.15306	-4.29405	1.75441077976838e-05	3.99676395843221e-05	0.634087
ENSMUSG00000048000.15	mASPN_24hr_vs_0hr	Gigyf2	3857.88	-0.657384	0.056167	-11.7041	1.2143989846199e-31	1.1840390100044e-30	0.634027
ENSMUSG00000030319.8	mASPN_24hr_vs_0hr	Cand2	142.491	-0.65779	0.218539	-3.00995	0.00261293	0.00470523	0.633849
ENSMUSG00000041483.14	mASPN_24hr_vs_0hr	Zfp281	758.79	-0.658574	0.0904273	-7.28292	3.26680697348946e-13	1.28986598006165e-12	0.633504
ENSMUSG00000029250.5	mASPN_24hr_vs_0hr	Polr2b	3969.21	-0.658962	0.0529948	-12.4345	1.69880790319021e-35	1.94494200280015e-34	0.633334
ENSMUSG00000048232.12	mASPN_24hr_vs_0hr	Fbxo10	1637.22	-0.659217	0.071688	-9.19564	3.7275513923679e-20	2.17500464931119e-19	0.633222
ENSMUSG00000015766.14	mASPN_24hr_vs_0hr	Eps8	2667.18	-0.65935	0.0577952	-11.4084	3.79739461931392e-30	3.48070515144089e-29	0.633164
ENSMUSG00000058706.5	mASPN_24hr_vs_0hr	0610030E20Rik	375.139	-0.659401	0.121924	-5.40828	6.36331320468181e-08	1.78621910017653e-07	0.633141
ENSMUSG00000039852.17	mASPN_24hr_vs_0hr	Rere	5384.68	-0.660003	0.0559761	-11.7908	4.35416090624634e-32	4.30920496919231e-31	0.632877
ENSMUSG00000027472.14	mASPN_24hr_vs_0hr	Pdrg1	859.713	-0.660033	0.0896936	-7.35875	1.85641616492801e-13	7.46890896305479e-13	0.632864
ENSMUSG00000059482.15	mASPN_24hr_vs_0hr	2610301B20Rik	461.471	-0.660197	0.112134	-5.88756	3.91929421026001e-09	1.18996150180923e-08	0.632792
ENSMUSG00000049411.15	mASPN_24hr_vs_0hr	Tmem241	295.178	-0.660836	0.132444	-4.98956	6.05178544970594e-07	1.56706117127747e-06	0.632512
ENSMUSG00000059883.16	mASPN_24hr_vs_0hr	Irak4	816.732	-0.662243	0.0884792	-7.48474	7.16909766728645e-14	2.95716106439759e-13	0.631895
ENSMUSG00000074733.14	mASPN_24hr_vs_0hr	Zfp950	236.436	-0.663174	0.174609	-3.79806	0.000145834	0.000302893	0.631488
ENSMUSG00000040848.11	mASPN_24hr_vs_0hr	Sft2d2	3533.83	-0.663179	0.0560549	-11.8309	2.7026419256245e-32	2.6981784377209e-31	0.631485
ENSMUSG00000020841.5	mASPN_24hr_vs_0hr	Cpd	4726.64	-0.6638	0.0580919	-11.4267	3.07461704278556e-30	2.833240857262e-29	0.631213
ENSMUSG00000026826.13	mASPN_24hr_vs_0hr	Nr4a2	169.359	-0.664224	0.174133	-3.81447	0.000136476	0.000284188	0.631028
ENSMUSG00000058173.12	mASPN_24hr_vs_0hr	Smco4	1244.09	-0.664651	0.0768529	-8.64835	5.22493408718688e-18	2.72752388230092e-17	0.630841
ENSMUSG00000024866.10	mASPN_24hr_vs_0hr	Acy3	272.732	-0.665644	0.13122	-5.07273	3.92151791455158e-07	1.03179872876885e-06	0.630407
ENSMUSG00000109901.2	mASPN_24hr_vs_0hr	Chmp1b	731.757	-0.666031	0.0993684	-6.70265	2.04675430778945e-11	7.20805697092177e-11	0.630238
ENSMUSG00000049728.14	mASPN_24hr_vs_0hr	Zfp668	513.177	-0.666447	0.100594	-6.62511	3.46985477070753e-11	1.20651550698459e-10	0.630056
ENSMUSG00000021767.19	mASPN_24hr_vs_0hr	Kat6b	3143.65	-0.66658	0.0608394	-10.9564	6.19214669124765e-28	5.15230925651645e-27	0.629998
ENSMUSG00000031511.15	mASPN_24hr_vs_0hr	Arhgef7	1695.99	-0.666757	0.0737274	-9.04356	1.51657106044263e-19	8.57994577480176e-19	0.629921
ENSMUSG00000024427.7	mASPN_24hr_vs_0hr	Spry4	65.3299	-0.66676	0.283653	-2.35062	0.0187423	0.029729	0.62992
ENSMUSG00000048280.18	mASPN_24hr_vs_0hr	Zfp738	176.175	-0.667049	0.172414	-3.86887	0.00010934	0.000230059	0.629793
ENSMUSG00000030539.13	mASPN_24hr_vs_0hr	Sema4b	1328.78	-0.667731	0.0896833	-7.44543	9.66301939572722e-14	3.94948967188445e-13	0.629496
ENSMUSG00000000149.10	mASPN_24hr_vs_0hr	Gna12	2565.29	-0.667754	0.0688421	-9.69979	3.02118338933352e-22	1.94598333388611e-21	0.629486
ENSMUSG00000057572.15	mASPN_24hr_vs_0hr	Zbtb8os	1182.71	-0.668272	0.0747023	-8.94581	3.69228677445142e-19	2.0495751654324e-18	0.62926
ENSMUSG00000054874.12	mASPN_24hr_vs_0hr	Pcnx3	3694.33	-0.668285	0.0643699	-10.382	2.99558100858456e-25	2.20698198621495e-24	0.629254
ENSMUSG00000022394.14	mASPN_24hr_vs_0hr	L3mbtl2	495.444	-0.668351	0.102316	-6.53221	6.48040617438431e-11	2.21259843683441e-10	0.629226
ENSMUSG00000011877.13	mASPN_24hr_vs_0hr	Git1	4969.69	-0.668509	0.0675973	-9.88959	4.61922755943076e-23	3.09913769109422e-22	0.629156
ENSMUSG00000020821.17	mASPN_24hr_vs_0hr	Kif1c	7586.47	-0.668771	0.0592554	-11.2863	1.53438089981377e-29	1.37209061233346e-28	0.629042
ENSMUSG00000029402.8	mASPN_24hr_vs_0hr	Snrnp35	559.73	-0.668843	0.11315	-5.91114	3.39742609511622e-09	1.03645928564106e-08	0.629011
ENSMUSG00000041530.16	mASPN_24hr_vs_0hr	Ago1	2097.15	-0.668849	0.0698437	-9.57637	1.00516159424975e-21	6.31293697375554e-21	0.629008
ENSMUSG00000045252.11	mASPN_24hr_vs_0hr	Zfp574	1116.16	-0.669494	0.0837427	-7.99465	1.2993742232061e-15	5.86829822882394e-15	0.628727
ENSMUSG00000059288.14	mASPN_24hr_vs_0hr	Cdyl	1073.63	-0.66968	0.0818021	-8.18658	2.68744083905872e-16	1.27266587325577e-15	0.628646
ENSMUSG00000028599.10	mASPN_24hr_vs_0hr	Tnfrsf1b	3233.79	-0.671103	0.0801375	-8.37439	5.5509477438446e-17	2.72919716238638e-16	0.628026
ENSMUSG00000049086.8	mASPN_24hr_vs_0hr	Bmyc	264.274	-0.671596	0.147993	-4.53802	5.6784359544144e-06	1.34982875912053e-05	0.627812
ENSMUSG00000037791.15	mASPN_24hr_vs_0hr	Phf12	2389.35	-0.671714	0.0735357	-9.13453	6.5692810214848e-20	3.78924654340416e-19	0.627761
ENSMUSG00000028630.9	mASPN_24hr_vs_0hr	Dyrk2	1031.34	-0.671862	0.0878686	-7.64621	2.06989592754009e-14	8.82095233132171e-14	0.627696
ENSMUSG00000053080.10	mASPN_24hr_vs_0hr	2700081O15Rik	950.48	-0.672202	0.0817309	-8.22457	1.95887907916201e-16	9.33866248701447e-16	0.627548
ENSMUSG00000087679.2	mASPN_24hr_vs_0hr	Tmem250-ps	799.425	-0.672243	0.0972091	-6.91543	4.6645115433315e-12	1.70890741087509e-11	0.627531
ENSMUSG00000040151.9	mASPN_24hr_vs_0hr	Hs2st1	3522.25	-0.672377	0.0556097	-12.091	1.17857522886665e-33	1.24881459395248e-32	0.627472
ENSMUSG00000020802.8	mASPN_24hr_vs_0hr	Ube2o	5194.39	-0.672752	0.0765917	-8.78362	1.58293783208443e-18	8.51700862923933e-18	0.627309
ENSMUSG00000040502.5	mASPN_24hr_vs_0hr	March9	2788.68	-0.673068	0.08878	-7.5813	3.42101390099354e-14	1.44161931206037e-13	0.627171
ENSMUSG00000026814.16	mASPN_24hr_vs_0hr	Eng	47.5878	-0.674235	0.314161	-2.14614	0.0318615	0.0485757	0.626665
ENSMUSG00000025484.9	mASPN_24hr_vs_0hr	Bet1l	516.101	-0.674849	0.104843	-6.43673	1.22071196687109e-10	4.09500768020851e-10	0.626398
ENSMUSG00000060397.6	mASPN_24hr_vs_0hr	Zfp128	76.2522	-0.675236	0.241776	-2.79282	0.00522514	0.0090336	0.62623
ENSMUSG00000075040.9	mASPN_24hr_vs_0hr	Zfp408	600.384	-0.675319	0.100958	-6.68908	2.24571344741999e-11	7.89034454498916e-11	0.626194
ENSMUSG00000020900.15	mASPN_24hr_vs_0hr	Myh10	25920.3	-0.675506	0.0423685	-15.9436	3.15619031368925e-57	7.32405775287966e-56	0.626112
ENSMUSG00000052488.7	mASPN_24hr_vs_0hr	Cherp	3773.17	-0.676503	0.056385	-11.9979	3.64251119393543e-33	3.78984168112559e-32	0.62568
ENSMUSG00000039089.15	mASPN_24hr_vs_0hr	L3mbtl3	294.448	-0.676845	0.135684	-4.98838	6.08892645525019e-07	1.5760034434591e-06	0.625532
ENSMUSG00000052698.15	mASPN_24hr_vs_0hr	Tln2	2862.49	-0.676868	0.0695046	-9.73847	2.06651694469116e-22	1.33963484511079e-21	0.625522
ENSMUSG00000036661.14	mASPN_24hr_vs_0hr	Dennd3	300.594	-0.677212	0.159297	-4.25125	2.12582881950905e-05	4.79322462287661e-05	0.625373
ENSMUSG00000030400.17	mASPN_24hr_vs_0hr	Ercc2	574.215	-0.67754	0.113846	-5.95138	2.65895407335661e-09	8.17567516451715e-09	0.62523
ENSMUSG00000039989.7	mASPN_24hr_vs_0hr	Cbx4	1559.64	-0.678115	0.0817078	-8.29927	1.04753200032643e-16	5.06789191034277e-16	0.624981
ENSMUSG00000039840.8	mASPN_24hr_vs_0hr	Epg5	1117.8	-0.678824	0.0974099	-6.96874	3.19784365377433e-12	1.18813551856582e-11	0.624674
ENSMUSG00000018379.17	mASPN_24hr_vs_0hr	Srsf1	6586.04	-0.679556	0.0644727	-10.5402	5.63708492199466e-26	4.29171012008283e-25	0.624357
ENSMUSG00000023965.13	mASPN_24hr_vs_0hr	Fbxl17	1538.19	-0.679572	0.0698086	-9.73479	2.14261318967539e-22	1.38822044282827e-21	0.624351
ENSMUSG00000029505.17	mASPN_24hr_vs_0hr	Ep400	5799.12	-0.679686	0.0619232	-10.9763	4.96996644489608e-28	4.14964739770674e-27	0.624301
ENSMUSG00000062012.14	mASPN_24hr_vs_0hr	Zfp13	120.512	-0.680167	0.200873	-3.38606	0.00070904	0.00136328	0.624093
ENSMUSG00000024212.9	mASPN_24hr_vs_0hr	Mllt1	6586.71	-0.680204	0.0666434	-10.2066	1.85213763339149e-24	1.32108224116243e-23	0.624077
ENSMUSG00000039086.9	mASPN_24hr_vs_0hr	Ss18l1	163.417	-0.68114	0.17798	-3.82707	0.000129677	0.000270776	0.623672
ENSMUSG00000048706.3	mASPN_24hr_vs_0hr	Lurap1l	929.22	-0.681479	0.0878303	-7.75904	8.55729866837087e-15	3.70550647924799e-14	0.623526
ENSMUSG00000032177.17	mASPN_24hr_vs_0hr	Pde4a	1911.9	-0.681987	0.0701158	-9.72658	2.32263414402081e-22	1.50244231146129e-21	0.623306
ENSMUSG00000050148.9	mASPN_24hr_vs_0hr	Ubqln2	6463.27	-0.683042	0.0510437	-13.3815	7.75450973155292e-41	1.0739063305209e-39	0.622851
ENSMUSG00000016181.9	mASPN_24hr_vs_0hr	Utp25	878.452	-0.684617	0.0795388	-8.60734	7.47777730934961e-18	3.8767721985436e-17	0.622171
ENSMUSG00000026576.12	mASPN_24hr_vs_0hr	Atp1b1	23315.6	-0.684623	0.0441504	-15.5066	3.12953182262205e-54	6.60314829589887e-53	0.622168
ENSMUSG00000023169.15	mASPN_24hr_vs_0hr	Slc38a1	10167.8	-0.685417	0.044547	-15.3864	2.02021769663302e-53	4.21838202975704e-52	0.621826
ENSMUSG00000038848.14	mASPN_24hr_vs_0hr	Ythdf1	2712.39	-0.685689	0.0573875	-11.9484	6.61834649800794e-33	6.79251351111341e-32	0.621709
ENSMUSG00000024222.17	mASPN_24hr_vs_0hr	Fkbp5	30072.2	-0.68621	0.0521559	-13.1569	1.55350368267841e-39	2.05266224301442e-38	0.621484
ENSMUSG00000039637.15	mASPN_24hr_vs_0hr	Coro7	858.741	-0.686256	0.0855963	-8.01736	1.08045787180046e-15	4.90527062338246e-15	0.621465
ENSMUSG00000042903.8	mASPN_24hr_vs_0hr	Foxo4	3483.89	-0.686465	0.0554618	-12.3773	3.4702593214231e-35	3.93209327047847e-34	0.621375
ENSMUSG00000033356.3	mASPN_24hr_vs_0hr	Pus7l	499.162	-0.686797	0.102328	-6.71175	1.92308531118027e-11	6.78438909021577e-11	0.621232
ENSMUSG00000051427.14	mASPN_24hr_vs_0hr	Ccdc157	408.864	-0.68871	0.115498	-5.96294	2.4773486511107e-09	7.63864962813781e-09	0.620408
ENSMUSG00000000056.7	mASPN_24hr_vs_0hr	Narf	2504.02	-0.688781	0.0613938	-11.2191	3.28775593857799e-29	2.88663538833754e-28	0.620378
ENSMUSG00000032187.16	mASPN_24hr_vs_0hr	Smarca4	10494.5	-0.688899	0.0528622	-13.032	8.04910555372165e-39	1.0407880871069e-37	0.620327
ENSMUSG00000018401.17	mASPN_24hr_vs_0hr	Mtmr4	2672.2	-0.689001	0.0672435	-10.2464	1.22892969095757e-24	8.8176616995116e-24	0.620283
ENSMUSG00000004677.17	mASPN_24hr_vs_0hr	Myo9b	3015.52	-0.689795	0.0626607	-11.0084	3.4804333493664e-28	2.93025342575486e-27	0.619942
ENSMUSG00000020741.17	mASPN_24hr_vs_0hr	Cluh	6531.06	-0.690083	0.0536737	-12.857	7.85809796589215e-38	9.79426849563258e-37	0.619818
ENSMUSG00000024639.5	mASPN_24hr_vs_0hr	Gnaq	1467.52	-0.690116	0.0695759	-9.91889	3.44567151426534e-23	2.33117899314314e-22	0.619804
ENSMUSG00000042447.13	mASPN_24hr_vs_0hr	Mios	830.367	-0.690818	0.0901712	-7.66118	1.84231170114595e-14	7.86495355468028e-14	0.619503
ENSMUSG00000056204.8	mASPN_24hr_vs_0hr	Pgpep1	2808.56	-0.691465	0.0793648	-8.71248	2.97291118758259e-18	1.57160018617724e-17	0.619225
ENSMUSG00000027425.18	mASPN_24hr_vs_0hr	Kat14	952.504	-0.692091	0.079494	-8.7062	3.14218488431141e-18	1.65963369381061e-17	0.618956
ENSMUSG00000035640.18	mASPN_24hr_vs_0hr	Cbarp	235.023	-0.692214	0.166266	-4.16328	3.13704142978688e-05	6.9641628509224e-05	0.618904
ENSMUSG00000046909.9	mASPN_24hr_vs_0hr	Tefm	405.309	-0.692417	0.111776	-6.1947	5.83947829053602e-10	1.87764075884523e-09	0.618816
ENSMUSG00000051185.9	mASPN_24hr_vs_0hr	Fam174a	529.33	-0.693786	0.100819	-6.88147	5.92389548292704e-12	2.15657622368527e-11	0.618229
ENSMUSG00000032193.9	mASPN_24hr_vs_0hr	Ldlr	12186.1	-0.693964	0.0665812	-10.4228	1.95083316961344e-25	1.4514198781924e-24	0.618153
ENSMUSG00000032855.6	mASPN_24hr_vs_0hr	Pkd1	2040.32	-0.694242	0.0814303	-8.52561	1.52009134555224e-17	7.75111951401372e-17	0.618034
ENSMUSG00000041625.15	mASPN_24hr_vs_0hr	Ggact	998.599	-0.694677	0.0786095	-8.83706	9.82670021401926e-19	5.33954182415698e-18	0.617848
ENSMUSG00000062627.9	mASPN_24hr_vs_0hr	Mysm1	1107.76	-0.694767	0.0806209	-8.61771	6.83092625168524e-18	3.55361008532162e-17	0.617809
ENSMUSG00000068917.12	mASPN_24hr_vs_0hr	Clk2	1130.06	-0.695271	0.100208	-6.93826	3.96957488480315e-12	1.46317562064848e-11	0.617593
ENSMUSG00000074340.9	mASPN_24hr_vs_0hr	Ovgp1	98.923	-0.695312	0.262772	-2.64607	0.00814342	0.0137142	0.617576
ENSMUSG00000052861.13	mASPN_24hr_vs_0hr	Dnah6	58.5396	-0.696633	0.281398	-2.47561	0.0133007	0.0216399	0.61701
ENSMUSG00000049792.6	mASPN_24hr_vs_0hr	Bag5	1640.06	-0.696912	0.0682651	-10.2089	1.80908420422028e-24	1.29189769811123e-23	0.616891
ENSMUSG00000022708.16	mASPN_24hr_vs_0hr	Zbtb20	24879.6	-0.697021	0.159366	-4.37371	1.22152200501605e-05	2.81889693465243e-05	0.616844
ENSMUSG00000022967.13	mASPN_24hr_vs_0hr	Ifnar1	2568.4	-0.697626	0.0586038	-11.9041	1.12662575665212e-32	1.13792025045314e-31	0.616586
ENSMUSG00000041258.18	mASPN_24hr_vs_0hr	Zfp236	1253.61	-0.697857	0.0789944	-8.83426	1.00763973935958e-18	5.4678475982304e-18	0.616487
ENSMUSG00000040018.9	mASPN_24hr_vs_0hr	Cox15	1698.94	-0.69798	0.0733313	-9.51818	1.76242333062878e-21	1.09607500346204e-20	0.616435
ENSMUSG00000040213.13	mASPN_24hr_vs_0hr	Kyat3	293.353	-0.698341	0.131697	-5.30263	1.14145644994826e-07	3.13569835943524e-07	0.616281
ENSMUSG00000059668.6	mASPN_24hr_vs_0hr	Krt4	34153.5	-0.698398	0.0557363	-12.5304	5.09061717252177e-36	5.91215769604113e-35	0.616256
ENSMUSG00000005107.13	mASPN_24hr_vs_0hr	Slc2a9	157.084	-0.698629	0.195263	-3.57789	0.000346382	0.000689229	0.616157
ENSMUSG00000022099.17	mASPN_24hr_vs_0hr	Dmtn	194.952	-0.69886	0.172633	-4.04824	5.16044161118077e-05	0.000112051	0.616059
ENSMUSG00000020956.14	mASPN_24hr_vs_0hr	Dtd2	815.644	-0.699091	0.0902214	-7.74861	9.29012914678e-15	4.01852097976995e-14	0.61596
ENSMUSG00000042292.18	mASPN_24hr_vs_0hr	Mrtfa	3708.96	-0.699219	0.0709909	-9.84942	6.89420705143001e-23	4.5696800028393e-22	0.615906
ENSMUSG00000059495.14	mASPN_24hr_vs_0hr	Arhgef12	6684.17	-0.699265	0.0623334	-11.2181	3.32153654397323e-29	2.91417828858029e-28	0.615886
ENSMUSG00000040441.11	mASPN_24hr_vs_0hr	Slc26a10	188.515	-0.700196	0.164505	-4.25637	2.0776848777358e-05	4.69167167945943e-05	0.615489
ENSMUSG00000058006.12	mASPN_24hr_vs_0hr	Mdn1	3521.16	-0.700879	0.0747346	-9.37824	6.70825536207708e-21	4.07961807482454e-20	0.615197
ENSMUSG00000031823.14	mASPN_24hr_vs_0hr	Zdhhc7	2160.5	-0.701607	0.0646695	-10.8491	2.01360808863976e-27	1.6283961064652e-26	0.614887
ENSMUSG00000033253.18	mASPN_24hr_vs_0hr	Szt2	1234.66	-0.701926	0.0881343	-7.96427	1.66197549271478e-15	7.45576389867224e-15	0.614751
ENSMUSG00000022787.10	mASPN_24hr_vs_0hr	Wdr53	291.25	-0.701951	0.130341	-5.38549	7.22457253819018e-08	2.01813960228095e-07	0.61474
ENSMUSG00000019927.6	mASPN_24hr_vs_0hr	Ube2d1	816.529	-0.702022	0.0938022	-7.48406	7.20592557747864e-14	2.97133834351012e-13	0.61471
ENSMUSG00000040365.14	mASPN_24hr_vs_0hr	Trim41	2124.2	-0.702369	0.0639357	-10.9856	4.48491883323972e-28	3.75763469811977e-27	0.614562
ENSMUSG00000041075.8	mASPN_24hr_vs_0hr	Fzd7	1427.73	-0.702857	0.0834457	-8.42293	3.6718342681349e-17	1.82010972946909e-16	0.614354
ENSMUSG00000025577.7	mASPN_24hr_vs_0hr	Cbx2	309.367	-0.702925	0.131473	-5.34655	8.96445704196501e-08	2.48795141581326e-07	0.614325
ENSMUSG00000028641.16	mASPN_24hr_vs_0hr	P3h1	2211.82	-0.703155	0.0592051	-11.8766	1.56614636930709e-32	1.57526702204016e-31	0.614228
ENSMUSG00000048371.8	mASPN_24hr_vs_0hr	Pdp2	1602.18	-0.70332	0.0725177	-9.69859	3.05680776153447e-22	1.96788103498146e-21	0.614157
ENSMUSG00000047591.5	mASPN_24hr_vs_0hr	Mafa	151.764	-0.703431	0.205835	-3.41744	0.000632119	0.00122355	0.61411
ENSMUSG00000027079.15	mASPN_24hr_vs_0hr	Clp1	690.099	-0.703531	0.0895461	-7.85664	3.94587719468653e-15	1.74044710995112e-14	0.614067
ENSMUSG00000053964.17	mASPN_24hr_vs_0hr	Lgals4	50.4945	-0.703901	0.318576	-2.20952	0.0271385	0.041882	0.61391
ENSMUSG00000029167.13	mASPN_24hr_vs_0hr	Ppargc1a	864.905	-0.704634	0.0868145	-8.11655	4.79622087695968e-16	2.23712617293374e-15	0.613598
ENSMUSG00000030218.2	mASPN_24hr_vs_0hr	Mgp	3791.61	-0.705366	0.065937	-10.6976	1.04460933257635e-26	8.20086157847276e-26	0.613287
ENSMUSG00000021288.19	mASPN_24hr_vs_0hr	Klc1	6779.02	-0.705495	0.0594734	-11.8624	1.85651519242766e-32	1.86267789846062e-31	0.613232
ENSMUSG00000055240.17	mASPN_24hr_vs_0hr	Zfp101	112.947	-0.705768	0.209285	-3.37228	0.000745484	0.00143062	0.613116
ENSMUSG00000022248.14	mASPN_24hr_vs_0hr	Rad1	508.827	-0.706131	0.103348	-6.83258	8.33991143670266e-12	3.01163468547596e-11	0.612962
ENSMUSG00000070327.14	mASPN_24hr_vs_0hr	Rnf213	8214.45	-0.706319	0.0664095	-10.6358	2.03056803173122e-26	1.58078348381394e-25	0.612882
ENSMUSG00000020740.13	mASPN_24hr_vs_0hr	Gga3	1382.41	-0.706682	0.0889252	-7.94692	1.91200024560932e-15	8.55517504419565e-15	0.612728
ENSMUSG00000027395.15	mASPN_24hr_vs_0hr	Polr1b	3128.34	-0.706784	0.0556335	-12.7043	5.5976088598325e-37	6.78787272972667e-36	0.612685
ENSMUSG00000046679.16	mASPN_24hr_vs_0hr	C87436	428.244	-0.707213	0.111126	-6.36404	1.96512952862205e-10	6.52883099781275e-10	0.612502
ENSMUSG00000022443.17	mASPN_24hr_vs_0hr	Myh9	52155.4	-0.707472	0.0729337	-9.70021	3.00891260651446e-22	1.93911265526438e-21	0.612392
ENSMUSG00000043067.15	mASPN_24hr_vs_0hr	Dpy19l1	2062.41	-0.707557	0.0603713	-11.7201	1.00563328900115e-31	9.82870368959091e-31	0.612356
ENSMUSG00000008730.17	mASPN_24hr_vs_0hr	Hipk1	5177.21	-0.707561	0.0553839	-12.7756	2.24505040905657e-37	2.75280521759573e-36	0.612355
ENSMUSG00000005609.16	mASPN_24hr_vs_0hr	Ctr9	27223.3	-0.707849	0.0507489	-13.9481	3.23198940884215e-44	5.01601437136093e-43	0.612232
ENSMUSG00000000561.14	mASPN_24hr_vs_0hr	Wdr77	1608.5	-0.708077	0.0655871	-10.796	3.59608830668022e-27	2.88689957687675e-26	0.612135
ENSMUSG00000055301.8	mASPN_24hr_vs_0hr	Adh7	22974.7	-0.708189	0.0614409	-11.5264	9.71734913410607e-31	9.16402114129036e-30	0.612088
ENSMUSG00000046096.7	mASPN_24hr_vs_0hr	Mosmo	839.281	-0.708475	0.0848576	-8.34898	6.88557427065502e-17	3.36485824301614e-16	0.611967
ENSMUSG00000042066.16	mASPN_24hr_vs_0hr	Tmcc2	1242.34	-0.709078	0.0840099	-8.44041	3.16220635859186e-17	1.57329526236113e-16	0.611711
ENSMUSG00000001100.10	mASPN_24hr_vs_0hr	Poldip2	5370.2	-0.709196	0.0482788	-14.6896	7.5168360474638e-49	1.36045730260235e-47	0.611661
ENSMUSG00000050213.6	mASPN_24hr_vs_0hr	Snip1	857.708	-0.709538	0.0885566	-8.01225	1.12628186391396e-15	5.10564219524551e-15	0.611516
ENSMUSG00000021697.12	mASPN_24hr_vs_0hr	Depdc1b	104.401	-0.709704	0.235213	-3.01729	0.00255046	0.00460156	0.611445
ENSMUSG00000023262.13	mASPN_24hr_vs_0hr	Acy1	1071.24	-0.709775	0.0842387	-8.42576	3.5843134579652e-17	1.77891419157632e-16	0.611416
ENSMUSG00000063870.12	mASPN_24hr_vs_0hr	Chd4	21102.2	-0.709806	0.0477726	-14.858	6.17318600180937e-50	1.17164550646586e-48	0.611402
ENSMUSG00000029512.11	mASPN_24hr_vs_0hr	Ulk1	1629.47	-0.710421	0.0651953	-10.8968	1.19375532584666e-27	9.79803251153168e-27	0.611142
ENSMUSG00000040659.3	mASPN_24hr_vs_0hr	Efhd2	2035.69	-0.710754	0.0627149	-11.3331	8.99638045423081e-30	8.11083070034679e-29	0.611001
ENSMUSG00000060429.12	mASPN_24hr_vs_0hr	Sntb1	97.6021	-0.71103	0.217914	-3.2629	0.0011028	0.00207774	0.610884
ENSMUSG00000036867.7	mASPN_24hr_vs_0hr	Smad6	766.618	-0.711459	0.0891481	-7.98064	1.45581445087883e-15	6.55279103169212e-15	0.610702
ENSMUSG00000004530.12	mASPN_24hr_vs_0hr	Coro1c	3463.1	-0.711989	0.0640948	-11.1084	1.14227888249061e-28	9.81531747641188e-28	0.610478
ENSMUSG00000030980.17	mASPN_24hr_vs_0hr	Knop1	3773.38	-0.712139	0.0533535	-13.3476	1.22373207359214e-40	1.68699210601242e-39	0.610414
ENSMUSG00000022536.14	mASPN_24hr_vs_0hr	Glyr1	4045.47	-0.712257	0.0546735	-13.0275	8.53829000617202e-39	1.10168544476649e-37	0.610364
ENSMUSG00000025089.15	mASPN_24hr_vs_0hr	Gfra1	9247.68	-0.712414	0.0540179	-13.1885	1.02206081941554e-39	1.3638758616704e-38	0.610298
ENSMUSG00000049717.9	mASPN_24hr_vs_0hr	Lig4	206.403	-0.712893	0.148776	-4.79171	1.65362649241874e-06	4.1263868510511e-06	0.610095
ENSMUSG00000055670.14	mASPN_24hr_vs_0hr	Zzef1	2995.57	-0.713398	0.0673314	-10.5953	3.13265208607669e-26	2.41080609297691e-25	0.609882
ENSMUSG00000028621.17	mASPN_24hr_vs_0hr	Cyb5rl	355.441	-0.713759	0.131202	-5.44016	5.32313688861681e-08	1.50190723415116e-07	0.609729
ENSMUSG00000025354.5	mASPN_24hr_vs_0hr	Dnajc14	2540.71	-0.714142	0.0626826	-11.393	4.53188944188003e-30	4.14451916432145e-29	0.609568
ENSMUSG00000037552.17	mASPN_24hr_vs_0hr	Plekhg2	1975.01	-0.714406	0.0791162	-9.02983	1.71931239488035e-19	9.686154172462e-19	0.609456
ENSMUSG00000024642.17	mASPN_24hr_vs_0hr	Tle4	910.765	-0.714547	0.0814474	-8.77311	1.73793914484102e-18	9.32609154954637e-18	0.609396
ENSMUSG00000036568.7	mASPN_24hr_vs_0hr	Bicral	1346.62	-0.715031	0.0801382	-8.92247	4.56002293561699e-19	2.51853253958929e-18	0.609192
ENSMUSG00000021390.6	mASPN_24hr_vs_0hr	Ogn	269.853	-0.71515	0.141357	-5.05917	4.21088820673892e-07	1.10480986153371e-06	0.609142
ENSMUSG00000009073.16	mASPN_24hr_vs_0hr	Nf2	6229.91	-0.71529	0.0477676	-14.9744	1.0798344283729e-50	2.08549492636236e-49	0.609083
ENSMUSG00000037172.14	mASPN_24hr_vs_0hr	E330009J07Rik	7791.68	-0.715823	0.0521804	-13.7182	7.89783737296285e-43	1.17737181059335e-41	0.608858
ENSMUSG00000038046.4	mASPN_24hr_vs_0hr	Mrm3	419.933	-0.715835	0.108718	-6.58434	4.56909793649135e-11	1.57380040034702e-10	0.608853
ENSMUSG00000036585.16	mASPN_24hr_vs_0hr	Fgf1	54.0466	-0.7161	0.284437	-2.5176	0.0118156	0.0193749	0.608741
ENSMUSG00000020876.14	mASPN_24hr_vs_0hr	Snx11	174.58	-0.716446	0.216506	-3.30913	0.000935875	0.00177821	0.608595
ENSMUSG00000032469.12	mASPN_24hr_vs_0hr	Dbr1	507.109	-0.716734	0.108204	-6.62389	3.49860159933284e-11	1.21616139551277e-10	0.608474
ENSMUSG00000004768.14	mASPN_24hr_vs_0hr	Rab23	525.428	-0.717042	0.111102	-6.45389	1.09018159103218e-10	3.66832603272447e-10	0.608343
ENSMUSG00000021238.11	mASPN_24hr_vs_0hr	Aldh6a1	13780	-0.717214	0.0647353	-11.0792	1.58320027844845e-28	1.34985129523567e-27	0.608271
ENSMUSG00000027739.9	mASPN_24hr_vs_0hr	Rab33b	435.628	-0.71723	0.110967	-6.46345	1.02344762520319e-10	3.45049687359357e-10	0.608264
ENSMUSG00000040025.17	mASPN_24hr_vs_0hr	Ythdf2	2030.29	-0.717708	0.0664865	-10.7948	3.64259652014426e-27	2.92035755494324e-26	0.608063
ENSMUSG00000041229.15	mASPN_24hr_vs_0hr	Phf8	2093.74	-0.717969	0.0637657	-11.2595	2.07972603366526e-29	1.84471762166546e-28	0.607953
ENSMUSG00000038967.13	mASPN_24hr_vs_0hr	Pdk2	4178.52	-0.718011	0.0590419	-12.161	5.01167374980288e-34	5.40027946837049e-33	0.607935
ENSMUSG00000033809.15	mASPN_24hr_vs_0hr	Alg3	467.813	-0.718612	0.116893	-6.14761	7.86575999300298e-10	2.50717211482747e-09	0.607682
ENSMUSG00000025194.5	mASPN_24hr_vs_0hr	Abcc2	268.04	-0.719007	0.145462	-4.94291	7.6964773935377e-07	1.97475406807875e-06	0.607516
ENSMUSG00000020196.10	mASPN_24hr_vs_0hr	Cabin1	2388.93	-0.719048	0.0646492	-11.1223	9.77277314921221e-29	8.42144172302035e-28	0.607498
ENSMUSG00000028756.12	mASPN_24hr_vs_0hr	Pink1	3048.25	-0.719243	0.062991	-11.4182	3.3919525675864e-30	3.11379700395745e-29	0.607416
ENSMUSG00000020604.13	mASPN_24hr_vs_0hr	Arsg	172.327	-0.719401	0.173166	-4.15441	3.26133541552953e-05	7.22152842010111e-05	0.60735
ENSMUSG00000022469.17	mASPN_24hr_vs_0hr	Rapgef3	173.926	-0.719888	0.171958	-4.18642	2.83388882361914e-05	6.31901805192833e-05	0.607144
ENSMUSG00000046667.14	mASPN_24hr_vs_0hr	Rbm12b1	229.588	-0.72001	0.146386	-4.91856	8.71829164633433e-07	2.22559429907479e-06	0.607093
ENSMUSG00000001157.13	mASPN_24hr_vs_0hr	Gmcl1	768.443	-0.72013	0.0885597	-8.13158	4.23737459207552e-16	1.98488410764018e-15	0.607043
ENSMUSG00000006641.12	mASPN_24hr_vs_0hr	Slc5a6	1368.74	-0.720394	0.0762899	-9.44285	3.62787686882936e-21	2.23097819654868e-20	0.606932
ENSMUSG00000038806.7	mASPN_24hr_vs_0hr	Sde2	1587.99	-0.720476	0.0789749	-9.12285	7.31722676034944e-20	4.21463894867197e-19	0.606897
ENSMUSG00000025193.14	mASPN_24hr_vs_0hr	Cutc	732.345	-0.721535	0.0889886	-8.10818	5.1385451096594e-16	2.39034283862186e-15	0.606452
ENSMUSG00000018474.18	mASPN_24hr_vs_0hr	Chd3	7564.08	-0.721764	0.0476398	-15.1504	7.52544901426109e-52	1.51134017578765e-50	0.606356
ENSMUSG00000025702.15	mASPN_24hr_vs_0hr	March8	3684.64	-0.722223	0.0529083	-13.6505	2.00624880071748e-42	2.92588033783767e-41	0.606163
ENSMUSG00000040007.8	mASPN_24hr_vs_0hr	Bahd1	2110.79	-0.723042	0.0641207	-11.2763	1.71879130233516e-29	1.53246215672803e-28	0.605818
ENSMUSG00000051721.6	mASPN_24hr_vs_0hr	Wdcp	564.571	-0.723521	0.108152	-6.68984	2.23415829653293e-11	7.85202726891951e-11	0.605618
ENSMUSG00000005949.9	mASPN_24hr_vs_0hr	Ctns	521.052	-0.723661	0.100564	-7.196	6.20037991286819e-13	2.40264721623642e-12	0.605559
ENSMUSG00000071176.10	mASPN_24hr_vs_0hr	Arhgef10	2606.23	-0.723709	0.0572594	-12.6391	1.28465982711376e-36	1.5317097938664e-35	0.605539
ENSMUSG00000033319.5	mASPN_24hr_vs_0hr	Fem1c	1103.88	-0.724154	0.0846812	-8.55154	1.21454755046988e-17	6.23519315718931e-17	0.605352
ENSMUSG00000020846.6	mASPN_24hr_vs_0hr	Rflnb	286.729	-0.725169	0.129949	-5.58041	2.39948029074357e-08	6.90872034176942e-08	0.604926
ENSMUSG00000048078.16	mASPN_24hr_vs_0hr	Tenm4	1147.97	-0.725545	0.10047	-7.2215	5.14155611730726e-13	2.00391403798339e-12	0.604768
ENSMUSG00000029270.10	mASPN_24hr_vs_0hr	Dipk1a	755.763	-0.725621	0.0947605	-7.65742	1.89711900729614e-14	8.09321411369455e-14	0.604737
ENSMUSG00000024978.11	mASPN_24hr_vs_0hr	Gpam	659.018	-0.725733	0.0953728	-7.60944	2.75290416194414e-14	1.16781092343525e-13	0.60469
ENSMUSG00000040033.16	mASPN_24hr_vs_0hr	Stat2	924.25	-0.726868	0.0791858	-9.17927	4.34041034845457e-20	2.52044001502477e-19	0.604214
ENSMUSG00000031732.12	mASPN_24hr_vs_0hr	Phlpp2	947.293	-0.726922	0.0832359	-8.73327	2.47408041403686e-18	1.31595390258274e-17	0.604192
ENSMUSG00000005043.13	mASPN_24hr_vs_0hr	Sgsh	381.311	-0.726964	0.116642	-6.23244	4.59222863088507e-10	1.48727683223682e-09	0.604174
ENSMUSG00000025153.9	mASPN_24hr_vs_0hr	Fasn	28685.1	-0.727842	0.0531416	-13.6963	1.0686919017374e-42	1.5795214048906e-41	0.603806
ENSMUSG00000074576.4	mASPN_24hr_vs_0hr	Mocs3	109.351	-0.727856	0.211454	-3.44214	0.000577128	0.00112196	0.603801
ENSMUSG00000053134.13	mASPN_24hr_vs_0hr	Supt7l	1025.31	-0.727945	0.0852816	-8.53578	1.3920774715293e-17	7.12239383444318e-17	0.603763
ENSMUSG00000030201.15	mASPN_24hr_vs_0hr	Lrp6	2820.3	-0.728492	0.0619492	-11.7595	6.31010615149834e-32	6.21247421592956e-31	0.603534
ENSMUSG00000032842.13	mASPN_24hr_vs_0hr	Abcc10	576.102	-0.729637	0.0978837	-7.45412	9.04688028059205e-14	3.70141396251634e-13	0.603056
ENSMUSG00000025812.18	mASPN_24hr_vs_0hr	Pard3	3943.96	-0.729669	0.0561601	-12.9927	1.34653624545622e-38	1.72819779273522e-37	0.603042
ENSMUSG00000020453.17	mASPN_24hr_vs_0hr	Patz1	1929.02	-0.729793	0.0677789	-10.7673	4.91436277392395e-27	3.91143159557212e-26	0.60299
ENSMUSG00000025911.14	mASPN_24hr_vs_0hr	Adhfe1	419.057	-0.730108	0.118968	-6.137	8.40949594231189e-10	2.67484361858855e-09	0.602859
ENSMUSG00000052137.11	mASPN_24hr_vs_0hr	Rbm12b2	172.08	-0.730339	0.172942	-4.22303	2.41036297730883e-05	5.40454161640648e-05	0.602762
ENSMUSG00000013089.15	mASPN_24hr_vs_0hr	Etv5	743.322	-0.730669	0.088445	-8.26129	1.44109171465594e-16	6.93030979721175e-16	0.602624
ENSMUSG00000032252.14	mASPN_24hr_vs_0hr	Glce	1024.59	-0.730834	0.0908969	-8.04025	8.96537237752577e-16	4.0902396997844e-15	0.602556
ENSMUSG00000024050.18	mASPN_24hr_vs_0hr	Wiz	2468.66	-0.731284	0.0606649	-12.0545	1.83692646933691e-33	1.92949096561975e-32	0.602368
ENSMUSG00000099481.6	mASPN_24hr_vs_0hr	Xndc1	66.3332	-0.731318	0.258407	-2.8301	0.00465332	0.00810526	0.602353
ENSMUSG00000060166.6	mASPN_24hr_vs_0hr	Zdhhc8	2944.8	-0.73186	0.065352	-11.1987	4.13617355798797e-29	3.61578729689621e-28	0.602127
ENSMUSG00000021676.10	mASPN_24hr_vs_0hr	Iqgap2	6556.1	-0.731995	0.0581606	-12.5858	2.52921458323647e-36	2.98033180422309e-35	0.602071
ENSMUSG00000032551.7	mASPN_24hr_vs_0hr	1110059G10Rik	323.889	-0.732242	0.12797	-5.722	1.05280058470643e-08	3.1044778217319e-08	0.601968
ENSMUSG00000020629.12	mASPN_24hr_vs_0hr	Adi1	2120.92	-0.732395	0.0612021	-11.9668	5.30217776498895e-33	5.46490444831342e-32	0.601904
ENSMUSG00000031563.8	mASPN_24hr_vs_0hr	Wwc2	4152.24	-0.732521	0.065799	-11.1327	8.69517692278187e-29	7.530421847882e-28	0.601851
ENSMUSG00000022412.14	mASPN_24hr_vs_0hr	Mief1	1870.75	-0.733059	0.0666112	-11.005	3.61381829667497e-28	3.03832150255913e-27	0.601627
ENSMUSG00000033059.7	mASPN_24hr_vs_0hr	Pygb	16112.5	-0.733578	0.0524741	-13.9798	2.07011334575753e-44	3.24192621116691e-43	0.60141
ENSMUSG00000046532.8	mASPN_24hr_vs_0hr	Ar	115536	-0.734452	0.0482808	-15.2121	2.93985250688665e-52	5.94361485087954e-51	0.601046
ENSMUSG00000004561.14	mASPN_24hr_vs_0hr	Mettl17	584.955	-0.734608	0.111967	-6.56095	5.34659042200896e-11	1.83116935416681e-10	0.600981
ENSMUSG00000021772.15	mASPN_24hr_vs_0hr	Nkiras1	94.6269	-0.734723	0.227502	-3.22953	0.00123996	0.0023222	0.600934
ENSMUSG00000028381.8	mASPN_24hr_vs_0hr	Ugcg	862.259	-0.734804	0.095054	-7.73038	1.07224030902338e-14	4.62978047717595e-14	0.6009
ENSMUSG00000028413.13	mASPN_24hr_vs_0hr	B4galt1	9416.72	-0.734854	0.0589834	-12.4587	1.25437318880048e-35	1.44569798404173e-34	0.600879
ENSMUSG00000069920.10	mASPN_24hr_vs_0hr	B3gnt9	58.4996	-0.73492	0.320097	-2.29593	0.0216799	0.0340667	0.600852
ENSMUSG00000026788.13	mASPN_24hr_vs_0hr	Zbtb43	772.228	-0.736104	0.0879794	-8.36678	5.92125890798582e-17	2.90535796256285e-16	0.600358
ENSMUSG00000028737.15	mASPN_24hr_vs_0hr	Aldh4a1	433.441	-0.736831	0.116534	-6.32286	2.56768361840297e-10	8.4655835687188e-10	0.600056
ENSMUSG00000023026.16	mASPN_24hr_vs_0hr	Dip2b	1816.68	-0.737117	0.0747854	-9.85643	6.42964335626518e-23	4.26877474888776e-22	0.599937
ENSMUSG00000037578.4	mASPN_24hr_vs_0hr	Pkd2l1	964.837	-0.737474	0.12053	-6.1186	9.44025097153761e-10	2.99011355111055e-09	0.599789
ENSMUSG00000032773.9	mASPN_24hr_vs_0hr	Chrm1	172.107	-0.738968	0.166618	-4.43511	9.20238485002076e-06	2.14823002194924e-05	0.599168
ENSMUSG00000037761.16	mASPN_24hr_vs_0hr	Actr5	480.96	-0.73906	0.102252	-7.22785	4.90694900496373e-13	1.91371011193586e-12	0.59913
ENSMUSG00000043323.17	mASPN_24hr_vs_0hr	Fbrsl1	1133.44	-0.739182	0.0786132	-9.40277	5.3143838900203e-21	3.23845268298112e-20	0.599079
ENSMUSG00000070047.14	mASPN_24hr_vs_0hr	Fat1	3723.16	-0.739616	0.0695542	-10.6337	2.07779574061804e-26	1.61650904144608e-25	0.598899
ENSMUSG00000053769.5	mASPN_24hr_vs_0hr	Lysmd1	81.7135	-0.739826	0.249218	-2.96859	0.00299174	0.00534586	0.598811
ENSMUSG00000034601.17	mASPN_24hr_vs_0hr	2700049A03Rik	665.06	-0.739918	0.0902769	-8.19609	2.48328852205567e-16	1.17783280626336e-15	0.598774
ENSMUSG00000022272.17	mASPN_24hr_vs_0hr	Myo10	1851.18	-0.740109	0.0798239	-9.27177	1.83079128498952e-20	1.0860778525772e-19	0.598694
ENSMUSG00000024913.16	mASPN_24hr_vs_0hr	Lrp5	10288.9	-0.740179	0.065472	-11.3053	1.23566195834726e-29	1.10906852831614e-28	0.598665
ENSMUSG00000020484.19	mASPN_24hr_vs_0hr	Xbp1	18320.6	-0.740901	0.0501595	-14.7709	2.25635162966907e-49	4.18394036851213e-48	0.598365
ENSMUSG00000028914.13	mASPN_24hr_vs_0hr	Casp9	508.203	-0.741403	0.100441	-7.38146	1.56563888709522e-13	6.32216905309994e-13	0.598157
ENSMUSG00000066306.13	mASPN_24hr_vs_0hr	Numa1	10160.5	-0.741859	0.052064	-14.249	4.54913891512874e-46	7.54445671932874e-45	0.597968
ENSMUSG00000018909.15	mASPN_24hr_vs_0hr	Arrb1	14406.4	-0.742211	0.0607092	-12.2257	2.26682177145418e-34	2.48016970288516e-33	0.597822
ENSMUSG00000034189.5	mASPN_24hr_vs_0hr	Hsdl1	1207.6	-0.742284	0.0728695	-10.1865	2.27856605701256e-24	1.62141634074643e-23	0.597792
ENSMUSG00000039634.12	mASPN_24hr_vs_0hr	Zfp189	174.167	-0.742447	0.177668	-4.17884	2.92997427022601e-05	6.52364436961923e-05	0.597724
ENSMUSG00000039987.15	mASPN_24hr_vs_0hr	Phtf2	962.123	-0.742656	0.0773219	-9.60473	7.6355270725908e-22	4.82054946776098e-21	0.597638
ENSMUSG00000021286.8	mASPN_24hr_vs_0hr	Zfyve21	1243.24	-0.742722	0.0874905	-8.48917	2.08116626737629e-17	1.04795086099872e-16	0.597611
ENSMUSG00000019826.11	mASPN_24hr_vs_0hr	Zbtb24	281.438	-0.743204	0.135272	-5.49415	3.92590593032325e-08	1.11470649829986e-07	0.597411
ENSMUSG00000037343.8	mASPN_24hr_vs_0hr	Taf2	1248.06	-0.743279	0.0745148	-9.97492	1.962661331787e-23	1.34668419417167e-22	0.59738
ENSMUSG00000042202.15	mASPN_24hr_vs_0hr	Slc35e2	653.768	-0.743286	0.113816	-6.5306	6.55087756031962e-11	2.23476607517676e-10	0.597377
ENSMUSG00000091264.3	mASPN_24hr_vs_0hr	Smim13	945.48	-0.743377	0.080641	-9.21835	3.01707899325007e-20	1.76984400914087e-19	0.597339
ENSMUSG00000041303.7	mASPN_24hr_vs_0hr	Gtf3c3	1026.71	-0.743775	0.075706	-9.82453	8.82867572830747e-23	5.82931150770844e-22	0.597175
ENSMUSG00000045482.16	mASPN_24hr_vs_0hr	Trrap	7283.88	-0.743896	0.0623321	-11.9344	7.83169762882647e-33	7.98407394961013e-32	0.597124
ENSMUSG00000002280.11	mASPN_24hr_vs_0hr	Ciao3	817.654	-0.745157	0.0911585	-8.17429	2.97605458587882e-16	1.40603751243747e-15	0.596603
ENSMUSG00000005102.13	mASPN_24hr_vs_0hr	Eif2ak4	4254.86	-0.745966	0.0576784	-12.9332	2.92361201985359e-38	3.69346596865516e-37	0.596268
ENSMUSG00000041870.16	mASPN_24hr_vs_0hr	Ankrd13a	6190.17	-0.747116	0.0529535	-14.1089	3.34694733415026e-45	5.38809497601553e-44	0.595793
ENSMUSG00000028150.14	mASPN_24hr_vs_0hr	Rorc	1560.36	-0.747802	0.0913923	-8.18233	2.78414267713488e-16	1.31691255737718e-15	0.59551
ENSMUSG00000060012.9	mASPN_24hr_vs_0hr	Kif13b	922.455	-0.747825	0.0889601	-8.4063	4.23159374670411e-17	2.08986799010019e-16	0.595501
ENSMUSG00000061024.8	mASPN_24hr_vs_0hr	Rrs1	2485.13	-0.747827	0.0672004	-11.1283	9.13426238566798e-29	7.8937263933328e-28	0.5955
ENSMUSG00000043924.16	mASPN_24hr_vs_0hr	Ncmap	49.1	-0.748536	0.32204	-2.32436	0.0201063	0.0317384	0.595207
ENSMUSG00000041396.13	mASPN_24hr_vs_0hr	Mettl18	130.44	-0.74967	0.203959	-3.67559	0.000237297	0.000481364	0.59474
ENSMUSG00000053684.8	mASPN_24hr_vs_0hr	BC048403	667.832	-0.750255	0.0926845	-8.09472	5.73943357151796e-16	2.66064999538543e-15	0.594498
ENSMUSG00000018476.7	mASPN_24hr_vs_0hr	Kdm6b	1989.61	-0.750283	0.0767261	-9.77872	1.38961149781107e-22	9.07639276528137e-22	0.594487
ENSMUSG00000037573.5	mASPN_24hr_vs_0hr	Tob1	2711.98	-0.750612	0.0564297	-13.3017	2.26249396699269e-40	3.08730835902276e-39	0.594352
ENSMUSG00000030451.16	mASPN_24hr_vs_0hr	Herc2	4165.47	-0.750659	0.0659657	-11.3795	5.28809285388395e-30	4.82877965282908e-29	0.594332
ENSMUSG00000049680.17	mASPN_24hr_vs_0hr	Urgcp	1710.22	-0.751122	0.088559	-8.4816	2.22117522842357e-17	1.1162188471279e-16	0.594141
ENSMUSG00000026111.15	mASPN_24hr_vs_0hr	Unc50	956.459	-0.751172	0.0818368	-9.17891	4.35492916888233e-20	2.52765692039306e-19	0.594121
ENSMUSG00000047036.8	mASPN_24hr_vs_0hr	Zfp445	1408.7	-0.752089	0.0753997	-9.97469	1.96710665108445e-23	1.3489687698021e-22	0.593743
ENSMUSG00000051346.9	mASPN_24hr_vs_0hr	Spryd4	332.41	-0.752216	0.126822	-5.93129	3.00558077638168e-09	9.21101941354993e-09	0.593691
ENSMUSG00000028104.14	mASPN_24hr_vs_0hr	Polr3gl	461.231	-0.752436	0.110869	-6.78674	1.14695287194362e-11	4.10013607977479e-11	0.5936
ENSMUSG00000015950.13	mASPN_24hr_vs_0hr	Ncf1	123.881	-0.752945	0.217405	-3.46334	0.000533518	0.00104103	0.593391
ENSMUSG00000090290.2	mASPN_24hr_vs_0hr	Tarbp1	1864.02	-0.753062	0.0682399	-11.0355	2.57567911629095e-28	2.17761961650053e-27	0.593343
ENSMUSG00000021366.8	mASPN_24hr_vs_0hr	Hivep1	2228.94	-0.753706	0.0631139	-11.942	7.14836517965798e-33	7.31784377832896e-32	0.593078
ENSMUSG00000062526.4	mASPN_24hr_vs_0hr	Mppe1	246.989	-0.754175	0.148107	-5.09209	3.54129003333591e-07	9.36648359287491e-07	0.592885
ENSMUSG00000026313.16	mASPN_24hr_vs_0hr	Hdac4	938.274	-0.754501	0.0818134	-9.22222	2.91005925099787e-20	1.71121674827647e-19	0.592751
ENSMUSG00000018921.11	mASPN_24hr_vs_0hr	Pelp1	1545.28	-0.754804	0.0788053	-9.5781	9.88510982561158e-22	6.214819437943e-21	0.592627
ENSMUSG00000020156.16	mASPN_24hr_vs_0hr	Pwwp3a	1347.74	-0.755052	0.0820352	-9.20399	3.44883955943348e-20	2.01432223543724e-19	0.592525
ENSMUSG00000025823.9	mASPN_24hr_vs_0hr	Pdia4	17004.7	-0.755125	0.0522558	-14.4505	2.48694511480347e-47	4.27090432357584e-46	0.592495
ENSMUSG00000009621.18	mASPN_24hr_vs_0hr	Vav2	1208.14	-0.755213	0.0761011	-9.92381	3.27995209384456e-23	2.22279264655721e-22	0.592459
ENSMUSG00000022848.8	mASPN_24hr_vs_0hr	Slc49a4	2863.58	-0.755825	0.0572579	-13.2004	8.73270958528783e-40	1.1679033062625e-38	0.592208
ENSMUSG00000070939.9	mASPN_24hr_vs_0hr	Tgfbrap1	633.102	-0.756122	0.105956	-7.13621	9.59378039883661e-13	3.67751442682101e-12	0.592086
ENSMUSG00000023393.15	mASPN_24hr_vs_0hr	Slc17a9	101.103	-0.757053	0.22899	-3.30606	0.000946178	0.00179722	0.591704
ENSMUSG00000054893.15	mASPN_24hr_vs_0hr	Zfp667	76.5613	-0.757244	0.242939	-3.11702	0.0018269	0.0033603	0.591625
ENSMUSG00000040105.3	mASPN_24hr_vs_0hr	Plpp6	2519.6	-0.757545	0.0660002	-11.4779	1.70354406851859e-30	1.58796050797146e-29	0.591502
ENSMUSG00000022664.11	mASPN_24hr_vs_0hr	Slc35a5	476.682	-0.757849	0.110204	-6.87678	6.12190416315366e-12	2.22531032268574e-11	0.591377
ENSMUSG00000003135.15	mASPN_24hr_vs_0hr	Cnot11	5406.18	-0.758282	0.0577986	-13.1194	2.55042280142596e-39	3.35158822491738e-38	0.5912
ENSMUSG00000018796.13	mASPN_24hr_vs_0hr	Acsl1	10523	-0.758583	0.0579717	-13.0854	3.9907294758954e-39	5.21599128254869e-38	0.591077
ENSMUSG00000039678.12	mASPN_24hr_vs_0hr	Tbc1d13	1151.88	-0.758918	0.0760787	-9.97543	1.95245252852386e-23	1.34044015161008e-22	0.590939
ENSMUSG00000053716.9	mASPN_24hr_vs_0hr	Dusp7	3036.14	-0.759969	0.0887246	-8.56548	1.07627371885684e-17	5.54416244609256e-17	0.590509
ENSMUSG00000053801.18	mASPN_24hr_vs_0hr	Grwd1	1757.38	-0.760546	0.0701118	-10.8476	2.04678409628372e-27	1.65411896551271e-26	0.590273
ENSMUSG00000034471.12	mASPN_24hr_vs_0hr	Caskin2	763.963	-0.76164	0.104775	-7.26932	3.61308627725139e-13	1.42287339061789e-12	0.589826
ENSMUSG00000036893.17	mASPN_24hr_vs_0hr	Ehmt1	2292.96	-0.762398	0.0589406	-12.935	2.85589589988203e-38	3.61169261815624e-37	0.589516
ENSMUSG00000046442.4	mASPN_24hr_vs_0hr	Ppm1e	460.516	-0.762894	0.116113	-6.5703	5.02146196029482e-11	1.72323233323771e-10	0.589313
ENSMUSG00000000776.13	mASPN_24hr_vs_0hr	Polr3d	1064.08	-0.76312	0.084314	-9.05093	1.41751831483419e-19	8.03083243971199e-19	0.589221
ENSMUSG00000034064.14	mASPN_24hr_vs_0hr	Poglut1	848.399	-0.763401	0.0872663	-8.74795	2.17271904055914e-18	1.1602550000159e-17	0.589106
ENSMUSG00000026885.13	mASPN_24hr_vs_0hr	Ttll11	83.1808	-0.763536	0.249468	-3.06066	0.00220847	0.00401932	0.589051
ENSMUSG00000033287.16	mASPN_24hr_vs_0hr	Kctd17	3528.81	-0.763565	0.0607437	-12.5703	3.07613370406533e-36	3.60722177324441e-35	0.589039
ENSMUSG00000003345.16	mASPN_24hr_vs_0hr	Csnk1g2	5403.82	-0.764697	0.0517094	-14.7884	1.74169441953862e-49	3.2545727252275e-48	0.588577
ENSMUSG00000035234.18	mASPN_24hr_vs_0hr	Abraxas1	382.244	-0.764755	0.116265	-6.57771	4.77749211978698e-11	1.64183853690235e-10	0.588553
ENSMUSG00000053293.9	mASPN_24hr_vs_0hr	Pom121	4294.45	-0.765125	0.0626296	-12.2167	2.53289732201808e-34	2.76628081510376e-33	0.588402
ENSMUSG00000022330.5	mASPN_24hr_vs_0hr	Osr2	61.9876	-0.765357	0.283271	-2.70185	0.0068954	0.0117152	0.588308
ENSMUSG00000001062.18	mASPN_24hr_vs_0hr	Vps9d1	501.922	-0.765388	0.11006	-6.9543	3.54325849413024e-12	1.31203660624915e-11	0.588295
ENSMUSG00000001995.9	mASPN_24hr_vs_0hr	Sipa1l2	374.235	-0.765533	0.123404	-6.20345	5.52395881126046e-10	1.77855291686122e-09	0.588236
ENSMUSG00000024900.5	mASPN_24hr_vs_0hr	Cpt1a	8883.57	-0.766001	0.0518774	-14.7656	2.44072941948929e-49	4.51890025752304e-48	0.588045
ENSMUSG00000048351.14	mASPN_24hr_vs_0hr	Coa7	446.984	-0.766051	0.109426	-7.00061	2.54844144457359e-12	9.51239798236948e-12	0.588025
ENSMUSG00000024764.10	mASPN_24hr_vs_0hr	Naa40	1113.17	-0.766722	0.0820613	-9.34328	9.33922359535696e-21	5.62306838983395e-20	0.587752
ENSMUSG00000028106.13	mASPN_24hr_vs_0hr	Rprd2	2644.4	-0.767071	0.0598491	-12.8168	1.32116097344917e-37	1.62988124173475e-36	0.587609
[truncated: 1,325 more rows]

## Sheet: 1F (L12)
Figure 1F (LNCaP 12)
NAME	NES	FDR.q.val	Core
RB_P107_DN.V1_UP	2.73	0	58
PRC2_EED_DN.V1_DN	2.58	0	88
CSR_LATE_UP.V1_UP	2.49	0	62
E2F3_UP.V1_UP	2.25	0	66
RB_P130_DN.V1_UP	2.24	0	50
PGF_UP.V1_DN	2.16	0	47
ATF2_UP.V1_UP	2.11	0	46
RPS14_DN.V1_DN	2.07	0	56
RB_DN.V1_UP	1.99	0	46
E2F1_UP.V1_UP	1.96	0	81
CAHOY_OLIGODENDROCUTIC	1.91	0	32
MYC_UP.V1_UP	1.88	0	53
PTEN_DN.V2_DN	1.73	0.005	40
VEGF_A_UP.V1_UP	1.7	0.007	65
HOXA9_DN.V1_DN	1.63	0.012	55
BMI1_DN.V1_UP	1.6	0.017	26
SRC_UP.V1_UP	1.59	0.018	53
PRC2_EZH2_UP.V1_DN	1.56	0.024	43
IL2_UP.V1_UP	1.56	0.024	42
PRC2_SUZ12_UP.V1_DN	1.55	0.023	44
MTOR_UP.V1_UP	1.55	0.023	40
PRC1_BMI_UP.V1_DN	1.55	0.022	39
IL21_UP.V1_UP	1.53	0.025	50
ESC_V6.5_UP_EARLY.V1_UP	1.53	0.025	38
MEK_UP.V1_UP	1.51	0.029	42
JNK_DN.V1_DN	1.48	0.036	56
CYCLIN_D1_UP.V1_UP	1.48	0.037	43
SRC_UP.V1_DN	1.45	0.045	26
CYCLIN_D1_KE_.V1_DN	1.44	0.048	24
WNT_UP.V1_UP	1.44	0.049	60
GCNP_SHH_UP_LATE.V1_DN	1.43	0.049	66
CYCLIN_D1_KE_.V1_UP	1.43	0.049	53
GCNP_SHH_UP_LATE.V1_UP	1.43	0.049	31
CORDENONSI_YAP_CONSERVED_SIGNATURE	1.42	0.05	16
KRAS.600.LUNG.BREAST_UP.V1_DN	1.4	0.057	78
RAPA_EARLY_UP.V1_DN	1.35	0.096	34
ESC_V6.5_UP_EARLY.V1_DN	1.35	0.094	35
KRAS.BREAST_UP.V1_DN	1.34	0.094	40
MEL18_DN.V1_UP	1.3	0.125	20
ERBB2_UP.V1_UP	1.26	0.148	30
STK33_UP	-2.67	0	99
PGF_UP.V1_UP	-2.64	0	74
STK33_NOMO_UP	-2.46	0	84
STK33_SKM_UP	-2.39	0	90
MTOR_UP.N4.V1_UP	-2.36	0	63
HOXA9_DN.V1_UP	-2.33	0	62
ALK_DN.V1_UP	-2.21	0	23
RB_P130_DN.V1_DN	-2.16	0	54
EGFR_UP.V1_UP	-1.97	0	55
TBK1.DF_DN	-1.97	0	91
MTOR_UP.N4.V1_DN	-1.89	0.001	56
EIF4E_DN	-1.89	0.001	35
ERBB2_UP.V1_DN	-1.83	0.002	68
SIRNA_EIF4GI_DN	-1.82	0.002	29
PRC2_EED_DN.V1_UP	-1.82	0.002	43
LTE2_UP.V1_DN	-1.81	0.001	56
BCAT_BILD_ET_AL_DN	-1.76	0.003	16
RELA_DN.V1_UP	-1.67	0.008	32
BMI1_DN_MEL18_DN.V1_UP	-1.67	0.008	25
CAMP_UP.V1_UP	-1.66	0.009	55
MEK_UP.V1_DN	-1.58	0.018	51
VEGF_A_UP.V1_DN	-1.57	0.018	50
SIRNA_EIF4GI_UP	-1.55	0.023	28
CAHOY_ASTROCYTIC	-1.5	0.036	18
PDGF_UP.V1_UP	-1.5	0.038	31
MTOR_UP.V1_DN	-1.46	0.056	23
TBK1.DF_UP	-1.46	0.054	76
RAF_UP.V1_DN	-1.45	0.054	45
NFE2L2.V2	-1.39	0.095	81
P53_DN.V1_UP	-1.39	0.093	41
ATF2_UP.V1_DN	-1.38	0.098	29
NRL_DN.V1_DN	-1.35	0.116	17
PDGF_ERK_DN.V1_DN	-1.31	0.155	15
PRC1_BMI_UP.V1_UP	-1.31	0.155	36
PRC2_EZH2_UP.V1_UP	-1.27	0.194	30

## Sheet: 1F (M12)
Figure 1F (MyC-CaP 12)
NAME	NES	FDR.q.val	Core
P53_DN.V2_UP	2.39	0	11
EGFR_UP.V1_UP	2.3	0	60
BMI1_DN_MEL18_DN.V1_UP	2.27	0	23
KRAS.LUNG.BREAST_UP.V1_UP	2.23	0	11
STK33_SKM_UP	2.22	0	43
RELA_DN.V1_UP	2.2	0	29
STK33_NOMO_UP	2.2	0	60
KRAS.BREAST_UP.V1_UP	2.16	0	9
MEL18_DN.V1_UP	2.15	0	24
CRX_DN.V1_DN	2.14	0	29
TGFB_UP.V1_UP	2.14	0	39
PDGF_ERK_DN.V1_DN	2.11	0	34
ESC_J1_UP_EARLY.V1_DN	2.09	0	20
PTEN_DN.V2_UP	2.08	0	22
STK33_UP	2.07	0	62
AKT_UP_MTOR_DN.V1_UP	2.04	0.001	36
IL2_UP.V1_UP	2.04	0.001	28
ESC_V6.5_UP_EARLY.V1_DN	1.98	0.002	35
RPS14_DN.V1_UP	1.97	0.002	28
KRAS.600.LUNG.BREAST_UP.V1_UP	1.96	0.002	15
P53_DN.V1_UP	1.96	0.002	28
BMI1_DN.V1_UP	1.93	0.002	19
RB_DN.V1_DN	1.92	0.003	32
VEGF_A_UP.V1_UP	1.89	0.005	20
PRC1_BMI_UP.V1_UP	1.86	0.007	8
E2F1_UP.V1_DN	1.84	0.008	31
SNF5_DN.V1_DN	1.83	0.009	20
MEK_UP.V1_UP	1.83	0.009	33
AKT_UP.V1_UP	1.82	0.01	42
PKCA_DN.V1_DN	1.78	0.015	14
IL15_UP.V1_UP	1.77	0.016	27
TBK1.DF_UP	1.76	0.017	47
PRC2_EZH2_UP.V1_UP	1.73	0.021	23
BCAT_BILD_ET_AL_DN	1.71	0.026	7
CORDENONSI_YAP_CONSERVED_SIGNATURE	1.7	0.028	9
CAHOY_ASTROGLIAL	1.7	0.027	20
CSR_EARLY_UP.V1_UP	1.7	0.027	29
IL21_UP.V1_UP	1.69	0.03	16
ESC_J1_UP_LATE.V1_UP	1.67	0.035	32
KRAS.LUNG_UP.V1_UP	1.65	0.038	14
PGF_UP.V1_DN	1.65	0.039	13
CRX_NRL_DN.V1_UP	1.65	0.039	9
EIF4E_DN	1.62	0.047	21
KRAS.600_UP.V1_UP	1.61	0.05	19
ATM_DN.V1_DN	1.6	0.052	15
TBK1.DN.48HRS_UP	1.6	0.051	4
MYC_UP.V1_DN	1.6	0.052	23
CYCLIN_D1_UP.V1_UP	1.57	0.065	22
CRX_DN.V1_UP	1.57	0.066	13
ATF2_UP.V1_DN	1.56	0.068	14
KRAS.600_UP.V1_DN	1.56	0.067	25
CAMP_UP.V1_DN	1.56	0.066	35
PRC2_SUZ12_UP.V1_UP	1.56	0.065	20
KRAS.DF.V1_UP	1.55	0.067	24
ERBB2_UP.V1_UP	1.55	0.067	18
PDGF_UP.V1_UP	1.55	0.066	36
CYCLIN_D1_KE_.V1_UP	1.54	0.067	22
PDGF_UP.V1_DN	1.54	0.069	11
ESC_J1_UP_LATE.V1_DN	1.54	0.068	9
RAF_UP.V1_UP	1.52	0.074	23
WNT_UP.V1_DN	1.52	0.075	25
SIRNA_EIF4GI_UP	1.52	0.074	14
PRC2_EED_DN.V1_UP	1.52	0.076	24
PGF_UP.V1_UP	1.51	0.075	45
TBK1.DF_DN	1.51	0.075	62
HOXA9_DN.V1_UP	1.5	0.081	26
NRL_DN.V1_UP	1.49	0.085	13
LTE2_UP.V1_DN	1.47	0.091	28
LEF1_UP.V1_DN	1.47	0.096	21
ESC_V6.5_UP_LATE.V1_DN	1.41	0.135	21
GLI1_UP.V1_UP	-1.6	0.137	9

## Sheet: 1G (L24)
Figure 1G (LNCaP 24)
NAME	NES	FDR.q.val	Core
E2F3_UP.V1_UP	2.56	0	72
RB_P107_DN.V1_UP	2.34	0	51
PRC2_EED_DN.V1_DN	2.13	0	70
MYC_UP.V1_UP	2.11	0	69
CSR_LATE_UP.V1_UP	2.1	0	52
E2F1_UP.V1_UP	1.85	0.003	61
ATF2_UP.V1_UP	1.83	0.004	45
CAHOY_OLIGODENDROCUTIC	1.82	0.004	31
RB_P130_DN.V1_UP	1.79	0.004	42
PGF_UP.V1_DN	1.75	0.006	51
RB_DN.V1_UP	1.7	0.011	45
EGFR_UP.V1_DN	1.69	0.011	61
MEK_UP.V1_UP	1.67	0.012	50
RPS14_DN.V1_DN	1.64	0.016	47
KRAS.300_UP.V1_DN	1.64	0.015	20
IL2_UP.V1_UP	1.61	0.018	34
ESC_J1_UP_EARLY.V1_UP	1.56	0.029	45
CSR_EARLY_UP.V1_UP	1.55	0.029	41
PRC2_SUZ12_UP.V1_DN	1.55	0.029	46
BMI1_DN.V1_UP	1.53	0.034	35
SRC_UP.V1_UP	1.52	0.035	30
SRC_UP.V1_DN	1.5	0.041	26
PTEN_DN.V2_DN	1.5	0.039	40
KRAS.BREAST_UP.V1_DN	1.48	0.045	27
CYCLIN_D1_KE_.V1_DN	1.48	0.045	32
IL15_UP.V1_UP	1.46	0.05	38
ESC_V6.5_UP_EARLY.V1_UP	1.44	0.061	51
HOXA9_DN.V1_DN	1.44	0.059	50
ESC_V6.5_UP_EARLY.V1_DN	1.43	0.059	33
PTEN_DN.V1_UP	1.39	0.084	25
KRAS.600.LUNG.BREAST_UP.V1_DN	1.38	0.088	43
ESC_J1_UP_LATE.V1_DN	1.36	0.1	44
KRAS.LUNG.BREAST_UP.V1_DN	1.35	0.108	22
PRC1_BMI_UP.V1_DN	1.35	0.108	38
LEF1_UP.V1_DN	1.35	0.105	42
KRAS.600_UP.V1_DN	1.35	0.105	35
KRAS.PROSTATE_UP.V1_DN	1.34	0.112	24
CYCLIN_D1_UP.V1_UP	1.33	0.11	43
RAF_UP.V1_DN	1.33	0.112	41
CAMP_UP.V1_DN	1.33	0.113	34
GCNP_SHH_UP_LATE.V1_UP	1.32	0.113	39
VEGF_A_UP.V1_UP	1.31	0.123	41
ERBB2_UP.V1_UP	1.3	0.124	29
GCNP_SHH_UP_EARLY.V1_UP	1.3	0.126	39
GCNP_SHH_UP_LATE.V1_DN	1.3	0.125	44
KRAS.DF.V1_UP	1.28	0.144	39
MTOR_UP.N4.V1_UP	-2.51	0	58
ALK_DN.V1_UP	-2.48	0	23
STK33_UP	-2.27	0	89
CAMP_UP.V1_UP	-2.1	0	62
STK33_NOMO_UP	-2.05	0	86
EIF4E_DN	-2.03	0	39
PGF_UP.V1_UP	-2.01	0	50
BMI1_DN_MEL18_DN.V1_UP	-1.99	0	21
HOXA9_DN.V1_UP	-1.94	0	53
EGFR_UP.V1_UP	-1.93	0.001	42
STK33_SKM_UP	-1.92	0	70
BCAT_BILD_ET_AL_DN	-1.78	0.003	11
RB_P130_DN.V1_DN	-1.74	0.005	37
PDGF_UP.V1_UP	-1.71	0.006	28
TBK1.DF_DN	-1.66	0.009	80
RB_DN.V1_DN	-1.6	0.017	18
SIRNA_EIF4GI_UP	-1.58	0.02	20
VEGF_A_UP.V1_DN	-1.54	0.032	53
PDGF_ERK_DN.V1_DN	-1.5	0.045	21
MTOR_UP.V1_DN	-1.47	0.057	34
RELA_DN.V1_UP	-1.46	0.063	36
SIRNA_EIF4GI_DN	-1.42	0.088	20
CRX_DN.V1_DN	-1.42	0.086	10
MTOR_UP.N4.V1_DN	-1.41	0.085	43
PRC2_EED_DN.V1_UP	-1.4	0.095	27
ERBB2_UP.V1_DN	-1.39	0.096	57
ATM_DN.V1_DN	-1.37	0.114	19
PDGF_ERK_DN.V1_UP	-1.34	0.134	26
CSR_EARLY_UP.V1_DN	-1.33	0.138	23
LTE2_UP.V1_DN	-1.33	0.14	24
RB_P107_DN.V1_DN	-1.32	0.144	21

## Sheet: 1G (M24)
Figure 1G (MyC-CaP 24)
NAME	NES	FDR.q.val	Core
ESC_V6.5_UP_EARLY.V1_DN	2.11	0.001	32
CAHOY_ASTROGLIAL	2.09	0	22
RELA_DN.V1_UP	1.9	0.004	19
KRAS.LUNG.BREAST_UP.V1_UP	1.87	0.004	13
CSR_LATE_UP.V1_UP	1.86	0.004	46
CRX_DN.V1_DN	1.83	0.004	25
P53_DN.V2_UP	1.81	0.006	8
RB_P107_DN.V1_UP	1.79	0.006	40
P53_DN.V1_UP	1.78	0.006	34
CAMP_UP.V1_UP	1.77	0.006	62
RB_DN.V1_DN	1.72	0.01	29
SIRNA_EIF4GI_UP	1.68	0.014	34
RB_DN.V1_UP	1.66	0.016	25
AKT_UP.V1_UP	1.65	0.016	38
KRAS.600.LUNG.BREAST_UP.V1_UP	1.63	0.019	12
MTOR_UP.V1_UP	1.6	0.026	36
VEGF_A_UP.V1_DN	1.59	0.026	45
PGF_UP.V1_UP	1.57	0.031	49
KRAS.BREAST_UP.V1_UP	1.56	0.032	9
PTEN_DN.V2_UP	1.54	0.038	10
PRC2_EZH2_UP.V1_DN	1.51	0.046	34
CORDENONSI_YAP_CONSERVED_SIGNATURE	1.49	0.055	19
ESC_J1_UP_EARLY.V1_DN	1.48	0.058	31
SNF5_DN.V1_UP	1.47	0.061	48
RB_P130_DN.V1_DN	1.46	0.066	38
STK33_SKM_UP	1.44	0.074	31
NFE2L2.V2	1.42	0.086	44
AKT_UP_MTOR_DN.V1_UP	1.42	0.085	32
GCNP_SHH_UP_LATE.V1_UP	1.42	0.084	48
EGFR_UP.V1_UP	1.41	0.089	41
MTOR_UP.N4.V1_UP	1.37	0.116	51
STK33_UP	1.37	0.119	32
BMI1_DN.V1_DN	1.36	0.123	21
STK33_NOMO_UP	1.35	0.13	29
BMI1_DN_MEL18_DN.V1_UP	1.35	0.126	24
CSR_EARLY_UP.V1_UP	1.28	0.184	30
E2F1_UP.V1_UP	1.27	0.194	39
TGFB_UP.V1_DN	-1.73	0.079	36
RAPA_EARLY_UP.V1_UP	-1.71	0.05	23
ESC_V6.5_UP_EARLY.V1_UP	-1.7	0.039	24
IL15_UP.V1_DN	-1.68	0.04	13
RAPA_EARLY_UP.V1_DN	-1.67	0.035	47
MTOR_UP.V1_DN	-1.57	0.081	23
BRCA1_DN.V1_DN	-1.54	0.089	23
CTIP_DN.V1_DN	-1.52	0.097	15
RAF_UP.V1_DN	-1.45	0.173	34
PDGF_ERK_DN.V1_DN	-1.43	0.181	31
PGF_UP.V1_DN	-1.43	0.174	20

## Sheet: 2B
Figure 2B
	P-HER2 LNCaP
Time	Relative Expression
	Trial 1	Trial 2	Trial 3
0	1	1	1
2	1.68915	1.79949	1.74872
5	4.00151	1.77014	1.91991
10	3.92995	2.36474	1.84353
15	4.57306	3.23169	2.05779
30	4.10363	2.88026	1.83711
60	1.5685	2.31613	1.12047
120	1.99379	0.826637	0.047168
	P-HER3 LNCaP
Time	Relative Expression
	Trial 1	Trial 2	Trial 3
0	1	1	1
2	1.03608	2.39576	2.2367
5	1.1389	2.54728	3.04882
10	2.20291	3.05991	2.73208
15	1.23579	1.69825	2.94764
30	0.887854	1.11932	1.34769
60	0.334551	0.686925	0.480776
120	1.06197	0.680919	0.455729
	P-EGFR LNCaP
Time	Relative Expression			Relative Expression
	Y845			Y1173
0	1	1	1	1	1	1
2	0.996099	0.836456	0.573416	0.886056	1.0194	0.68832
5	1.1449	0.856129	0.46245	1.02616	1.01127	0.71438
10	1.0392	0.852875	0.477055	0.953864	0.930403	0.624301
15	1.02365	0.873638	0.498969	0.848247	0.910322	0.906032
30	0.66067	0.759527	0.522103	0.662554	0.932598	0.643064
60	0.739241	0.782723	0.663037	0.694164	0.961207	0.696044
120	0.744127	0.856293	0.838044	0.767034	1.15566	0.848978
Note: P-EGFR blots also shown in supplement
	P-AKT LNCaP
Time	Relative Expression
	Trial 1	Trial 2	Trial 3
0	1	1	1
2	0.878199	0.667443	0.477492
5	1.33779	0.890295	0.0217625
10	0.842833	1.47524	0.432471
15	1.7193	1.85678	0.383732
30	1.75692	1.34966	1.45496
60	2.04219	2.01936	1.31966
120	2.59235	2.63867	2.13959
	P-ERK LNCaP
Time	Relative Expression
	Trial 1	Trial 2	Trial 3
0	1	1	1
2	1.04862	1.08679	0.931904
5	0.999198	1.27035	0.945617
10	1.0993	1.6062	1.40533
15	1.54309	1.54869	1.65864
30	0.960753	1.52733	0.920452
60	1.43423	1.57665	1.04704
120	1.89206	1.60154	1.05672
	P-PLC LNCaP
Time	Relative Expression
	Trial 1	Trial 2	Trial 3
0	1	1	1
2	1.01613	0.887887	0.786396
5	1.01798	0.991917	0.885056
10	0.790417	0.898647	1.40451
15	0.944937	0.783426	0.909882
30	2.33137	1.46722	0.818104
60	2.35131	1.32826	2.12602
120	2.26851	1.81717	1.87158
	P-CAMKII LNCaP
Time	Relative Expression
	Trial 1	Trial 2	Trial 3
0	1	1	1
2	1.38899	2.47859	0.859112
5	3.71286	4.06432	4.34102
10	3.0041	0.653656	3.70236
15	1.48787	0.444205	0.918036
30	1.18907	0.115283	0.934744
60	1.18202	0.147945	0.612008
120	0.928709	0.291484	0.501586

[truncated: 73 more sheets: 2D, 3B, 3D, 3E (L12), 3E (L24), 3F (M12), 3F (M24), 3G (L12), 3G (M12), 3H (L24), 3H (M24), 4E, 5B, 5D, 6B, 6D, 7B, 7D, 7F, 8B …]
